# Supplementary material for: Transcriptomic Analysis Reveals Insights on Male Infertility in Octopus maya Under Chronic Thermal Stress
Source: Front Physiol. 2019 Jan 15;9:1920. doi: 10.3389/fphys.2018.01920 (PMC6341066; doi:10.3389/fphys.2018.01920)
Supplement: Supplementary file 4 [file Table_4.xlsx]

## Sheet: Hoja1
Supplementary Table 4. Longest ORF regions of up and downregulated transcripts differentially expressed in the testis transcriptome of O. maya.
Contig ID	Regulated	Coding Sequence	Start	End
TRINITY_DN15826_c0_g1_i2	UP	CDS	402	950
TRINITY_DN15887_c0_g1_i1	UP	CDS	849	1202
TRINITY_DN15813_c0_g1_i3	UP	CDS	494	1363
TRINITY_DN15801_c0_g2_i1	UP	CDS	418	1380
TRINITY_DN15815_c0_g1_i1	UP	CDS	1571	3778
TRINITY_DN15815_c0_g1_i1	UP	CDS	99	1085
TRINITY_DN15874_c0_g2_i1	UP	CDS	252	1208
TRINITY_DN26978_c0_g1_i1	UP	CDS	3	464
TRINITY_DN26978_c0_g1_i1	UP	CDS	137	463
TRINITY_DN38258_c0_g1_i1	UP	CDS	495	1319
TRINITY_DN56842_c0_g1_i1	UP	CDS	267	1295
TRINITY_DN56845_c0_g1_i1	UP	CDS	142	486
TRINITY_DN56894_c0_g1_i1	UP	CDS	93	2372
TRINITY_DN20320_c0_g1_i1	UP	CDS	2	298
TRINITY_DN5415_c0_g1_i1	UP	CDS	224	547
TRINITY_DN5466_c0_g1_i1	UP	CDS	663	1667
TRINITY_DN5466_c0_g1_i1	UP	CDS	3	434
TRINITY_DN5414_c0_g1_i1	UP	CDS	176	1483
TRINITY_DN5492_c0_g1_i1	UP	CDS	1	645
TRINITY_DN17868_c13_g1_i1	UP	CDS	101	2971
TRINITY_DN17868_c13_g1_i1	UP	CDS	1735	2655
TRINITY_DN17881_c0_g1_i3	UP	CDS	1592	4861
TRINITY_DN17881_c0_g1_i3	UP	CDS	2452	2874
TRINITY_DN17856_c11_g3_i2	UP	CDS	74	1000
TRINITY_DN17887_c2_g6_i4	UP	CDS	507	1463
TRINITY_DN17814_c0_g1_i2	UP	CDS	215	1780
TRINITY_DN17869_c1_g4_i4	UP	CDS	1	438
TRINITY_DN17869_c1_g4_i10	UP	CDS	2	535
TRINITY_DN17880_c1_g1_i1	UP	CDS	332	640
TRINITY_DN17897_c0_g1_i1	UP	CDS	135	1487
TRINITY_DN17897_c0_g1_i1	UP	CDS	114	455
TRINITY_DN17897_c0_g1_i2	UP	CDS	135	1175
TRINITY_DN17897_c0_g1_i2	UP	CDS	114	455
TRINITY_DN17897_c0_g1_i3	UP	CDS	135	1487
TRINITY_DN17897_c0_g1_i3	UP	CDS	843	1313
TRINITY_DN17897_c0_g1_i3	UP	CDS	114	455
TRINITY_DN17897_c0_g1_i4	UP	CDS	135	1490
TRINITY_DN17897_c0_g1_i4	UP	CDS	114	455
TRINITY_DN17897_c0_g1_i4	UP	CDS	1240	1575
TRINITY_DN17839_c4_g1_i1	UP	CDS	144	1061
TRINITY_DN17839_c4_g1_i1	UP	CDS	1228	1527
TRINITY_DN17839_c6_g4_i3	UP	CDS	58	591
TRINITY_DN17839_c6_g4_i4	UP	CDS	1	426
TRINITY_DN17826_c6_g2_i2	UP	CDS	542	847
TRINITY_DN17860_c1_g1_i1	UP	CDS	292	612
TRINITY_DN17806_c0_g1_i1	UP	CDS	195	824
TRINITY_DN17806_c0_g1_i1	UP	CDS	597	923
TRINITY_DN18941_c0_g1_i1	UP	CDS	254	751
TRINITY_DN18930_c0_g3_i1	UP	CDS	92	1780
TRINITY_DN18927_c0_g1_i1	UP	CDS	2	511
TRINITY_DN34121_c0_g1_i1	UP	CDS	87	620
TRINITY_DN17695_c0_g1_i2	UP	CDS	985	2463
TRINITY_DN17695_c0_g1_i2	UP	CDS	2075	2464
TRINITY_DN17685_c4_g1_i1	UP	CDS	205	1107
TRINITY_DN17685_c4_g2_i4	UP	CDS	369	1133
TRINITY_DN17693_c0_g2_i5	UP	CDS	1	675
TRINITY_DN17620_c1_g1_i1	UP	CDS	2	586
TRINITY_DN17620_c2_g1_i1	UP	CDS	2	433
TRINITY_DN17620_c2_g1_i1	UP	CDS	2	325
TRINITY_DN17620_c2_g1_i1	UP	CDS	1	303
TRINITY_DN17627_c5_g7_i2	UP	CDS	3	4388
TRINITY_DN17627_c5_g7_i2	UP	CDS	5154	5648
TRINITY_DN17627_c5_g7_i2	UP	CDS	1493	1918
TRINITY_DN17627_c5_g7_i2	UP	CDS	85	465
TRINITY_DN17699_c0_g1_i1	UP	CDS	238	1062
TRINITY_DN17699_c0_g1_i2	UP	CDS	206	1030
TRINITY_DN17633_c0_g1_i1	UP	CDS	100	714
TRINITY_DN17681_c2_g2_i1	UP	CDS	1319	2905
TRINITY_DN17681_c2_g2_i1	UP	CDS	1617	2057
TRINITY_DN17642_c0_g2_i2	UP	CDS	163	615
TRINITY_DN17640_c0_g1_i1	UP	CDS	185	511
TRINITY_DN17680_c0_g1_i1	UP	CDS	246	659
TRINITY_DN17680_c0_g1_i1	UP	CDS	355	657
TRINITY_DN17645_c0_g1_i3	UP	CDS	1	855
TRINITY_DN17645_c0_g1_i3	UP	CDS	761	1204
TRINITY_DN17611_c0_g1_i1	UP	CDS	128	1564
TRINITY_DN42041_c0_g1_i1	UP	CDS	76	705
TRINITY_DN42048_c0_g1_i1	UP	CDS	53	1528
TRINITY_DN42048_c0_g1_i1	UP	CDS	128	484
TRINITY_DN42017_c0_g6_i1	UP	CDS	1	975
TRINITY_DN42017_c0_g13_i1	UP	CDS	1	975
TRINITY_DN7225_c0_g2_i1	UP	CDS	587	1348
TRINITY_DN7278_c0_g1_i1	UP	CDS	249	818
TRINITY_DN7278_c0_g1_i1	UP	CDS	263	763
TRINITY_DN7278_c0_g1_i1	UP	CDS	630	935
TRINITY_DN7206_c0_g2_i1	UP	CDS	488	1834
TRINITY_DN7206_c0_g2_i1	UP	CDS	873	1241
TRINITY_DN7245_c0_g1_i1	UP	CDS	465	1022
TRINITY_DN7214_c0_g1_i2	UP	CDS	551	1567
TRINITY_DN49786_c0_g1_i1	UP	CDS	167	1222
TRINITY_DN49793_c0_g1_i1	UP	CDS	260	829
TRINITY_DN49738_c0_g1_i1	UP	CDS	115	1497
TRINITY_DN57367_c0_g1_i1	UP	CDS	1	1194
TRINITY_DN57367_c0_g1_i1	UP	CDS	421	735
TRINITY_DN57367_c0_g1_i1	UP	CDS	390	704
TRINITY_DN57367_c0_g3_i1	UP	CDS	50	796
TRINITY_DN57314_c0_g1_i1	UP	CDS	1	666
TRINITY_DN18639_c0_g1_i1	UP	CDS	2	1753
TRINITY_DN18622_c0_g1_i1	UP	CDS	46	495
TRINITY_DN14612_c0_g1_i1	UP	CDS	96	2852
TRINITY_DN14612_c0_g1_i1	UP	CDS	520	858
TRINITY_DN14634_c0_g1_i1	UP	CDS	90	3641
TRINITY_DN14634_c0_g1_i1	UP	CDS	175	576
TRINITY_DN14646_c0_g1_i1	UP	CDS	262	1200
TRINITY_DN14613_c0_g1_i1	UP	CDS	161	754
TRINITY_DN14698_c0_g1_i1	UP	CDS	2	2353
TRINITY_DN14698_c0_g1_i1	UP	CDS	1	429
TRINITY_DN14698_c0_g1_i1	UP	CDS	1931	2284
TRINITY_DN14698_c0_g1_i1	UP	CDS	1698	2048
TRINITY_DN14698_c1_g1_i1	UP	CDS	3	1712
TRINITY_DN14698_c3_g1_i1	UP	CDS	3	1445
TRINITY_DN14698_c3_g1_i1	UP	CDS	439	966
TRINITY_DN14698_c3_g1_i1	UP	CDS	1090	1443
TRINITY_DN27160_c0_g1_i1	UP	CDS	3	1403
TRINITY_DN12401_c0_g1_i2	UP	CDS	272	961
TRINITY_DN12401_c0_g1_i2	UP	CDS	1	330
TRINITY_DN11549_c0_g1_i1	UP	CDS	202	1815
TRINITY_DN11549_c0_g1_i1	UP	CDS	507	914
TRINITY_DN11551_c0_g3_i1	UP	CDS	78	1133
TRINITY_DN11562_c0_g2_i1	UP	CDS	71	844
TRINITY_DN11520_c0_g1_i1	UP	CDS	129	563
TRINITY_DN11560_c0_g1_i1	UP	CDS	2	1282
TRINITY_DN11527_c0_g1_i1	UP	CDS	444	3149
TRINITY_DN2909_c0_g1_i1	UP	CDS	63	932
TRINITY_DN2941_c0_g1_i1	UP	CDS	94	1062
TRINITY_DN2987_c0_g1_i1	UP	CDS	617	3574
TRINITY_DN2935_c0_g1_i1	UP	CDS	564	947
TRINITY_DN33879_c0_g1_i1	UP	CDS	246	1265
TRINITY_DN33813_c0_g1_i1	UP	CDS	163	531
TRINITY_DN33813_c0_g1_i1	UP	CDS	224	532
TRINITY_DN33845_c0_g1_i1	UP	CDS	148	1002
TRINITY_DN33845_c0_g1_i1	UP	CDS	214	573
TRINITY_DN16688_c0_g1_i1	UP	CDS	147	551
TRINITY_DN16618_c0_g1_i1	UP	CDS	80	406
TRINITY_DN16644_c2_g2_i1	UP	CDS	499	1395
TRINITY_DN16698_c1_g1_i1	UP	CDS	2	1243
TRINITY_DN11133_c0_g1_i1	UP	CDS	1012	1914
TRINITY_DN11180_c0_g1_i1	UP	CDS	3	1496
TRINITY_DN11164_c0_g1_i2	UP	CDS	156	2579
TRINITY_DN11132_c1_g1_i1	UP	CDS	139	849
TRINITY_DN45489_c0_g1_i1	UP	CDS	3	377
TRINITY_DN36384_c0_g1_i1	UP	CDS	509	1354
TRINITY_DN36384_c0_g1_i1	UP	CDS	3	614
TRINITY_DN36384_c0_g1_i1	UP	CDS	1	312
TRINITY_DN4473_c0_g1_i2	UP	CDS	162	530
TRINITY_DN52365_c0_g1_i1	UP	CDS	149	1651
TRINITY_DN52365_c0_g1_i1	UP	CDS	564	989
TRINITY_DN14848_c0_g2_i4	UP	CDS	149	571
TRINITY_DN14838_c0_g1_i2	UP	CDS	3	728
TRINITY_DN14838_c0_g1_i2	UP	CDS	685	1011
TRINITY_DN52098_c0_g1_i1	UP	CDS	1	1005
TRINITY_DN52098_c0_g1_i1	UP	CDS	611	1003
TRINITY_DN34856_c0_g1_i1	UP	CDS	132	881
TRINITY_DN34856_c0_g1_i1	UP	CDS	416	739
TRINITY_DN34816_c0_g1_i1	UP	CDS	1	1848
TRINITY_DN41962_c0_g1_i1	UP	CDS	93	1337
TRINITY_DN11617_c0_g1_i2	UP	CDS	1	1701
TRINITY_DN11672_c0_g1_i1	UP	CDS	73	1464
TRINITY_DN11624_c0_g1_i2	UP	CDS	452	865
TRINITY_DN11664_c0_g2_i1	UP	CDS	1	1143
TRINITY_DN641_c0_g1_i1	UP	CDS	142	495
TRINITY_DN631_c0_g1_i1	UP	CDS	366	1487
TRINITY_DN601_c0_g1_i1	UP	CDS	2	1609
TRINITY_DN601_c0_g2_i1	UP	CDS	2	1609
TRINITY_DN663_c0_g1_i1	UP	CDS	78	1037
TRINITY_DN663_c0_g1_i1	UP	CDS	294	596
TRINITY_DN4006_c0_g1_i1	UP	CDS	34	513
TRINITY_DN4006_c0_g1_i1	UP	CDS	134	538
TRINITY_DN4006_c0_g2_i1	UP	CDS	34	399
TRINITY_DN10936_c0_g2_i1	UP	CDS	130	1269
TRINITY_DN14282_c0_g1_i1	UP	CDS	150	959
TRINITY_DN14282_c0_g1_i2	UP	CDS	150	932
TRINITY_DN14297_c1_g2_i1	UP	CDS	2	331
TRINITY_DN14297_c1_g3_i1	UP	CDS	2	331
TRINITY_DN14291_c0_g1_i1	UP	CDS	378	1193
TRINITY_DN14291_c0_g1_i1	UP	CDS	808	1209
TRINITY_DN14291_c0_g2_i1	UP	CDS	378	1193
TRINITY_DN14291_c0_g2_i1	UP	CDS	808	1209
TRINITY_DN14293_c0_g1_i1	UP	CDS	219	1019
TRINITY_DN7764_c0_g1_i1	UP	CDS	99	1301
TRINITY_DN7798_c0_g1_i1	UP	CDS	311	1429
TRINITY_DN7754_c0_g1_i2	UP	CDS	689	2011
TRINITY_DN7743_c0_g1_i1	UP	CDS	171	1541
TRINITY_DN7743_c0_g1_i1	UP	CDS	1011	1403
TRINITY_DN7702_c0_g1_i1	UP	CDS	3	902
TRINITY_DN3315_c0_g1_i1	UP	CDS	2	628
TRINITY_DN3315_c0_g1_i1	UP	CDS	1	489
TRINITY_DN3330_c0_g1_i1	UP	CDS	199	954
TRINITY_DN3390_c0_g2_i1	UP	CDS	257	1087
TRINITY_DN3335_c0_g1_i1	UP	CDS	3	1001
TRINITY_DN3349_c0_g1_i1	UP	CDS	137	856
TRINITY_DN3349_c0_g1_i1	UP	CDS	433	795
TRINITY_DN43513_c0_g2_i1	UP	CDS	27	653
TRINITY_DN16886_c0_g2_i1	UP	CDS	3	1184
TRINITY_DN16886_c0_g2_i1	UP	CDS	707	1183
TRINITY_DN16867_c0_g1_i2	UP	CDS	157	1986
TRINITY_DN16889_c6_g1_i1	UP	CDS	222	1106
TRINITY_DN16875_c0_g1_i1	UP	CDS	231	2156
TRINITY_DN16875_c0_g1_i1	UP	CDS	781	1278
TRINITY_DN16875_c0_g1_i1	UP	CDS	168	611
TRINITY_DN16885_c0_g1_i1	UP	CDS	1	549
TRINITY_DN16885_c0_g1_i3	UP	CDS	1291	1818
TRINITY_DN16883_c0_g1_i2	UP	CDS	745	1365
TRINITY_DN16883_c0_g1_i2	UP	CDS	187	600
TRINITY_DN16818_c0_g1_i1	UP	CDS	330	2240
TRINITY_DN16860_c0_g1_i1	UP	CDS	69	2900
TRINITY_DN16834_c0_g1_i1	UP	CDS	3	788
TRINITY_DN16861_c0_g1_i4	UP	CDS	418	2280
TRINITY_DN16861_c0_g1_i6	UP	CDS	418	2925
TRINITY_DN16845_c0_g1_i1	UP	CDS	172	1407
TRINITY_DN16873_c1_g6_i1	UP	CDS	206	754
TRINITY_DN16873_c1_g6_i1	UP	CDS	615	929
TRINITY_DN45081_c0_g3_i1	UP	CDS	73	1488
TRINITY_DN15223_c0_g1_i2	UP	CDS	63	2828
TRINITY_DN50951_c0_g1_i1	UP	CDS	142	657
TRINITY_DN12266_c0_g1_i1	UP	CDS	255	758
TRINITY_DN12266_c0_g3_i1	UP	CDS	89	1138
TRINITY_DN12251_c0_g1_i1	UP	CDS	79	1626
TRINITY_DN12251_c0_g1_i1	UP	CDS	209	526
TRINITY_DN12214_c0_g1_i1	UP	CDS	153	2507
TRINITY_DN12214_c0_g1_i1	UP	CDS	65	418
TRINITY_DN5627_c0_g1_i1	UP	CDS	124	1488
TRINITY_DN5670_c0_g1_i1	UP	CDS	1	717
TRINITY_DN5670_c0_g1_i1	UP	CDS	1	681
TRINITY_DN5691_c0_g1_i1	UP	CDS	488	1879
TRINITY_DN8878_c0_g1_i1	UP	CDS	73	735
TRINITY_DN27455_c0_g1_i1	UP	CDS	273	722
TRINITY_DN27466_c0_g1_i1	UP	CDS	131	583
TRINITY_DN27478_c0_g1_i1	UP	CDS	2	2899
TRINITY_DN14455_c0_g1_i2	UP	CDS	2	1036
TRINITY_DN14450_c0_g2_i1	UP	CDS	406	1737
TRINITY_DN14450_c0_g2_i1	UP	CDS	438	746
TRINITY_DN15789_c0_g1_i1	UP	CDS	1	2208
TRINITY_DN15789_c0_g1_i1	UP	CDS	1801	2268
TRINITY_DN57499_c0_g1_i1	UP	CDS	260	1402
TRINITY_DN57496_c0_g2_i1	UP	CDS	3	1292
TRINITY_DN42248_c0_g1_i1	UP	CDS	138	1349
TRINITY_DN42269_c0_g1_i1	UP	CDS	130	546
TRINITY_DN49516_c0_g1_i1	UP	CDS	1	2331
TRINITY_DN49549_c0_g1_i1	UP	CDS	1	3342
TRINITY_DN49549_c0_g1_i1	UP	CDS	542	847
TRINITY_DN51694_c0_g1_i1	UP	CDS	69	527
TRINITY_DN17220_c0_g2_i1	UP	CDS	1	399
TRINITY_DN17220_c0_g2_i1	UP	CDS	2	385
TRINITY_DN17220_c0_g2_i1	UP	CDS	1	309
TRINITY_DN17257_c0_g1_i4	UP	CDS	206	6241
TRINITY_DN17257_c0_g1_i4	UP	CDS	5592	5915
TRINITY_DN17228_c0_g1_i3	UP	CDS	1191	3860
TRINITY_DN17228_c0_g1_i3	UP	CDS	377	1054
TRINITY_DN17228_c0_g1_i3	UP	CDS	2543	2896
TRINITY_DN17275_c0_g1_i1	UP	CDS	293	634
TRINITY_DN17275_c0_g1_i18	UP	CDS	849	1205
TRINITY_DN17275_c0_g1_i18	UP	CDS	1439	1783
TRINITY_DN17275_c0_g1_i18	UP	CDS	293	634
TRINITY_DN17287_c0_g1_i2	UP	CDS	339	2474
TRINITY_DN17252_c0_g1_i1	UP	CDS	3	1259
TRINITY_DN17253_c0_g2_i1	UP	CDS	225	1712
TRINITY_DN51053_c0_g1_i1	UP	CDS	127	1671
TRINITY_DN51053_c0_g1_i1	UP	CDS	1152	1484
TRINITY_DN3928_c0_g1_i1	UP	CDS	206	862
TRINITY_DN12882_c0_g1_i2	UP	CDS	271	1140
TRINITY_DN12842_c0_g1_i1	UP	CDS	758	1597
TRINITY_DN12842_c0_g1_i1	UP	CDS	457	819
TRINITY_DN12858_c0_g1_i1	UP	CDS	138	1256
TRINITY_DN12825_c0_g1_i1	UP	CDS	258	911
TRINITY_DN272_c0_g1_i1	UP	CDS	2	1762
TRINITY_DN272_c0_g1_i1	UP	CDS	369	758
TRINITY_DN220_c0_g1_i1	UP	CDS	38	2776
TRINITY_DN220_c0_g1_i1	UP	CDS	2694	3335
TRINITY_DN27855_c0_g1_i1	UP	CDS	3	725
TRINITY_DN57769_c0_g1_i1	UP	CDS	54	839
TRINITY_DN57769_c0_g1_i1	UP	CDS	72	440
TRINITY_DN57747_c0_g1_i1	UP	CDS	3	581
TRINITY_DN9512_c0_g1_i1	UP	CDS	152	580
TRINITY_DN9577_c0_g1_i1	UP	CDS	1	1584
TRINITY_DN1229_c0_g1_i1	UP	CDS	206	568
TRINITY_DN1284_c0_g1_i1	UP	CDS	356	964
TRINITY_DN1251_c0_g1_i1	UP	CDS	99	713
TRINITY_DN28793_c0_g1_i1	UP	CDS	49	459
TRINITY_DN28767_c0_g1_i1	UP	CDS	64	420
TRINITY_DN28767_c0_g1_i1	UP	CDS	3	314
TRINITY_DN28782_c0_g1_i1	UP	CDS	168	1115
TRINITY_DN28782_c0_g1_i1	UP	CDS	159	536
TRINITY_DN4251_c0_g2_i1	UP	CDS	2	418
TRINITY_DN29710_c0_g1_i1	UP	CDS	77	412
TRINITY_DN29789_c0_g1_i1	UP	CDS	1	612
TRINITY_DN4847_c0_g1_i1	UP	CDS	63	1349
TRINITY_DN4847_c0_g1_i1	UP	CDS	905	1255
TRINITY_DN4842_c0_g2_i1	UP	CDS	140	1474
TRINITY_DN14945_c0_g1_i2	UP	CDS	78	647
TRINITY_DN14979_c0_g1_i1	UP	CDS	1	1374
TRINITY_DN14979_c0_g1_i1	UP	CDS	1461	2834
TRINITY_DN14979_c0_g1_i1	UP	CDS	2398	2835
TRINITY_DN14979_c0_g1_i3	UP	CDS	1	1482
TRINITY_DN14979_c0_g1_i3	UP	CDS	1569	2942
TRINITY_DN14979_c0_g1_i3	UP	CDS	2506	2943
TRINITY_DN14983_c0_g1_i1	UP	CDS	563	1141
TRINITY_DN14983_c0_g1_i1	UP	CDS	136	471
TRINITY_DN14983_c0_g1_i2	UP	CDS	728	1366
TRINITY_DN14908_c0_g1_i1	UP	CDS	703	1005
TRINITY_DN14998_c1_g1_i1	UP	CDS	1730	2413
TRINITY_DN14998_c1_g1_i1	UP	CDS	413	793
TRINITY_DN15904_c0_g1_i1	UP	CDS	351	1697
TRINITY_DN15904_c0_g1_i1	UP	CDS	1432	1944
TRINITY_DN15904_c0_g1_i2	UP	CDS	854	1477
TRINITY_DN15904_c0_g1_i2	UP	CDS	1212	1724
TRINITY_DN15904_c0_g1_i2	UP	CDS	351	701
TRINITY_DN15927_c0_g2_i2	UP	CDS	185	1636
TRINITY_DN15976_c0_g2_i4	UP	CDS	70	1038
TRINITY_DN15976_c0_g2_i5	UP	CDS	619	1470
TRINITY_DN15976_c0_g2_i5	UP	CDS	139	471
TRINITY_DN15929_c0_g1_i1	UP	CDS	522	1532
TRINITY_DN15929_c0_g1_i1	UP	CDS	1106	1417
TRINITY_DN15929_c1_g1_i1	UP	CDS	1	573
TRINITY_DN34315_c0_g1_i1	UP	CDS	935	1348
TRINITY_DN34315_c0_g1_i1	UP	CDS	1048	1347
TRINITY_DN912_c0_g1_i1	UP	CDS	354	956
TRINITY_DN960_c0_g1_i1	UP	CDS	530	1996
TRINITY_DN18779_c0_g1_i1	UP	CDS	75	1025
TRINITY_DN19292_c0_g1_i1	UP	CDS	195	809
TRINITY_DN19274_c0_g1_i1	UP	CDS	90	665
TRINITY_DN19274_c0_g1_i1	UP	CDS	2	382
TRINITY_DN2080_c0_g1_i1	UP	CDS	606	2270
TRINITY_DN2034_c0_g2_i1	UP	CDS	1	1500
TRINITY_DN7460_c0_g2_i1	UP	CDS	736	2703
TRINITY_DN7460_c0_g2_i1	UP	CDS	3	671
TRINITY_DN7456_c0_g1_i1	UP	CDS	3	1076
TRINITY_DN7447_c0_g1_i1	UP	CDS	2	1096
TRINITY_DN37252_c0_g1_i1	UP	CDS	178	588
TRINITY_DN8637_c0_g1_i1	UP	CDS	2	1582
TRINITY_DN6342_c0_g1_i1	UP	CDS	395	1141
TRINITY_DN16979_c0_g1_i3	UP	CDS	457	2832
TRINITY_DN16906_c0_g1_i3	UP	CDS	536	1201
TRINITY_DN16904_c0_g1_i1	UP	CDS	396	3401
TRINITY_DN16904_c0_g1_i1	UP	CDS	2	310
TRINITY_DN2801_c0_g1_i1	UP	CDS	1	963
TRINITY_DN2820_c0_g1_i1	UP	CDS	959	1579
TRINITY_DN1404_c0_g1_i1	UP	CDS	3	2585
TRINITY_DN1465_c0_g1_i1	UP	CDS	78	1583
TRINITY_DN1465_c0_g1_i1	UP	CDS	193	582
TRINITY_DN1465_c0_g1_i1	UP	CDS	948	1262
TRINITY_DN1401_c0_g1_i1	UP	CDS	301	1416
TRINITY_DN1469_c0_g2_i1	UP	CDS	65	2431
TRINITY_DN14156_c0_g1_i1	UP	CDS	266	1654
TRINITY_DN14183_c0_g1_i2	UP	CDS	248	1474
TRINITY_DN14122_c2_g3_i1	UP	CDS	3	656
TRINITY_DN14176_c0_g1_i1	UP	CDS	167	1264
TRINITY_DN35048_c0_g1_i1	UP	CDS	2	1039
TRINITY_DN182_c0_g1_i1	UP	CDS	1	1317
TRINITY_DN13912_c0_g2_i3	UP	CDS	222	881
TRINITY_DN13937_c0_g1_i1	UP	CDS	479	1333
TRINITY_DN43277_c0_g1_i1	UP	CDS	3	959
TRINITY_DN43431_c0_g1_i1	UP	CDS	174	1121
TRINITY_DN1752_c0_g1_i1	UP	CDS	175	999
TRINITY_DN15370_c0_g1_i1	UP	CDS	161	1591
TRINITY_DN12132_c0_g1_i1	UP	CDS	210	2015
TRINITY_DN12177_c0_g1_i1	UP	CDS	262	825
TRINITY_DN12108_c0_g1_i1	UP	CDS	82	2247
TRINITY_DN12153_c0_g2_i1	UP	CDS	137	982
TRINITY_DN12165_c0_g1_i1	UP	CDS	2	907
TRINITY_DN12176_c1_g1_i1	UP	CDS	2	859
TRINITY_DN57145_c0_g1_i1	UP	CDS	56	1837
TRINITY_DN11341_c0_g1_i1	UP	CDS	337	4710
TRINITY_DN11341_c0_g1_i1	UP	CDS	3613	4281
TRINITY_DN11341_c0_g1_i1	UP	CDS	2898	3410
TRINITY_DN11341_c0_g1_i1	UP	CDS	2352	2798
TRINITY_DN11341_c0_g1_i1	UP	CDS	1825	2244
TRINITY_DN11341_c0_g1_i1	UP	CDS	3999	4382
TRINITY_DN11341_c0_g1_i1	UP	CDS	2905	3204
TRINITY_DN11393_c2_g1_i1	UP	CDS	605	1222
TRINITY_DN11393_c2_g1_i1	UP	CDS	1	450
TRINITY_DN11394_c0_g1_i2	UP	CDS	521	1603
TRINITY_DN11394_c0_g1_i2	UP	CDS	1061	1462
TRINITY_DN11396_c0_g1_i1	UP	CDS	1122	2486
TRINITY_DN11343_c0_g2_i1	UP	CDS	128	2212
TRINITY_DN587_c0_g1_i1	UP	CDS	36	1160
TRINITY_DN536_c0_g1_i1	UP	CDS	554	1774
TRINITY_DN10002_c0_g1_i1	UP	CDS	243	2909
TRINITY_DN10096_c0_g1_i2	UP	CDS	399	1115
TRINITY_DN10015_c0_g1_i1	UP	CDS	3	2423
TRINITY_DN10015_c0_g1_i1	UP	CDS	1704	2030
TRINITY_DN10015_c0_g2_i1	UP	CDS	1	1362
TRINITY_DN10015_c0_g2_i1	UP	CDS	643	969
TRINITY_DN10080_c0_g1_i1	UP	CDS	3	341
TRINITY_DN10039_c0_g1_i1	UP	CDS	1	2514
TRINITY_DN58346_c0_g1_i1	UP	CDS	254	601
TRINITY_DN58331_c0_g1_i1	UP	CDS	3	302
TRINITY_DN34744_c0_g3_i1	UP	CDS	288	1805
TRINITY_DN34796_c0_g1_i1	UP	CDS	289	735
TRINITY_DN34743_c0_g1_i1	UP	CDS	2	1072
TRINITY_DN34799_c0_g1_i1	UP	CDS	3	1805
TRINITY_DN58619_c0_g1_i1	UP	CDS	826	1128
TRINITY_DN58637_c0_g1_i1	UP	CDS	63	1433
TRINITY_DN58674_c0_g1_i1	UP	CDS	1	864
TRINITY_DN58622_c0_g1_i1	UP	CDS	3	722
TRINITY_DN13116_c0_g1_i1	UP	CDS	3	398
TRINITY_DN13116_c0_g1_i1	UP	CDS	238	540
TRINITY_DN13184_c0_g1_i1	UP	CDS	136	888
TRINITY_DN13193_c0_g1_i1	UP	CDS	1	1095
TRINITY_DN13193_c0_g1_i1	UP	CDS	709	1095
TRINITY_DN13193_c0_g1_i1	UP	CDS	786	1094
TRINITY_DN29831_c0_g1_i1	UP	CDS	3	794
TRINITY_DN9268_c0_g1_i1	UP	CDS	318	752
TRINITY_DN9268_c0_g2_i1	UP	CDS	318	761
TRINITY_DN9233_c0_g1_i1	UP	CDS	87	1667
TRINITY_DN9233_c0_g1_i1	UP	CDS	1143	1442
TRINITY_DN10325_c0_g1_i2	UP	CDS	71	838
TRINITY_DN10388_c0_g3_i1	UP	CDS	2	1213
TRINITY_DN10331_c0_g1_i1	UP	CDS	3	2966
TRINITY_DN10319_c0_g1_i1	UP	CDS	49	1617
TRINITY_DN10370_c0_g1_i1	UP	CDS	69	1403
TRINITY_DN10370_c0_g1_i1	UP	CDS	760	1146
TRINITY_DN10392_c0_g2_i1	UP	CDS	91	1713
TRINITY_DN10392_c0_g2_i1	UP	CDS	439	861
TRINITY_DN10392_c0_g2_i1	UP	CDS	2004	2405
TRINITY_DN6263_c0_g1_i1	UP	CDS	54	1844
TRINITY_DN1055_c0_g1_i1	UP	CDS	114	689
TRINITY_DN1055_c0_g1_i1	UP	CDS	166	552
TRINITY_DN1079_c0_g1_i1	UP	CDS	402	719
TRINITY_DN1079_c0_g1_i1	UP	CDS	679	981
TRINITY_DN31_c0_g1_i1	UP	CDS	2	1306
TRINITY_DN7519_c0_g1_i1	UP	CDS	152	505
TRINITY_DN49230_c0_g1_i1	UP	CDS	352	1035
TRINITY_DN5759_c0_g1_i1	UP	CDS	78	1583
TRINITY_DN5710_c0_g2_i1	UP	CDS	1	387
TRINITY_DN5747_c0_g1_i1	UP	CDS	122	676
TRINITY_DN5755_c0_g1_i1	UP	CDS	493	846
TRINITY_DN2219_c0_g1_i1	UP	CDS	113	2908
TRINITY_DN2221_c0_g2_i1	UP	CDS	87	1763
TRINITY_DN2221_c0_g2_i1	UP	CDS	837	1265
TRINITY_DN2213_c2_g1_i1	UP	CDS	622	981
TRINITY_DN7663_c0_g2_i1	UP	CDS	840	1787
TRINITY_DN7663_c0_g2_i1	UP	CDS	1505	1918
TRINITY_DN7682_c0_g1_i1	UP	CDS	180	2426
TRINITY_DN7608_c0_g3_i1	UP	CDS	3	1244
TRINITY_DN7608_c0_g3_i1	UP	CDS	282	695
TRINITY_DN7687_c0_g1_i1	UP	CDS	76	1728
TRINITY_DN7627_c0_g1_i1	UP	CDS	220	2625
TRINITY_DN7627_c0_g1_i1	UP	CDS	1110	1457
TRINITY_DN7627_c0_g1_i1	UP	CDS	1746	2087
TRINITY_DN7197_c0_g1_i1	UP	CDS	69	1163
TRINITY_DN7121_c0_g1_i1	UP	CDS	198	2009
TRINITY_DN50210_c0_g1_i1	UP	CDS	1	1347
TRINITY_DN50291_c0_g1_i1	UP	CDS	422	937
TRINITY_DN13634_c0_g1_i1	UP	CDS	101	406
TRINITY_DN13650_c0_g3_i1	UP	CDS	1315	1833
TRINITY_DN13631_c0_g1_i1	UP	CDS	172	1923
TRINITY_DN13631_c0_g1_i1	UP	CDS	1101	1514
TRINITY_DN13697_c0_g3_i3	UP	CDS	3	4118
TRINITY_DN13674_c0_g1_i1	UP	CDS	1	3801
TRINITY_DN13674_c0_g1_i1	UP	CDS	1242	1961
TRINITY_DN13674_c0_g1_i1	UP	CDS	2453	2854
TRINITY_DN13674_c0_g1_i1	UP	CDS	1907	2230
TRINITY_DN13674_c0_g1_i1	UP	CDS	2915	3238
TRINITY_DN16225_c0_g1_i2	UP	CDS	254	1456
TRINITY_DN16225_c0_g1_i2	UP	CDS	628	960
TRINITY_DN16294_c0_g1_i1	UP	CDS	46	684
TRINITY_DN16294_c0_g1_i2	UP	CDS	1	390
TRINITY_DN16213_c0_g1_i2	UP	CDS	1108	1482
TRINITY_DN16213_c0_g1_i2	UP	CDS	982	1344
TRINITY_DN16209_c0_g1_i2	UP	CDS	215	1834
TRINITY_DN16209_c0_g1_i2	UP	CDS	1966	2391
TRINITY_DN34233_c0_g1_i1	UP	CDS	206	1552
TRINITY_DN34013_c0_g1_i1	UP	CDS	692	1570
TRINITY_DN13293_c0_g4_i1	UP	CDS	2	2305
TRINITY_DN13293_c0_g4_i1	UP	CDS	234	674
TRINITY_DN13256_c0_g1_i1	UP	CDS	1291	3039
TRINITY_DN13256_c0_g1_i1	UP	CDS	300	665
TRINITY_DN13221_c0_g2_i1	UP	CDS	664	2559
TRINITY_DN13288_c1_g1_i1	UP	CDS	278	589
TRINITY_DN13251_c0_g1_i3	UP	CDS	152	2419
TRINITY_DN13057_c0_g1_i1	UP	CDS	1	2058
TRINITY_DN13067_c0_g1_i2	UP	CDS	423	3131
TRINITY_DN13067_c0_g1_i2	UP	CDS	2553	3035
TRINITY_DN13067_c0_g1_i2	UP	CDS	2134	2475
TRINITY_DN13067_c0_g1_i2	UP	CDS	1944	2246
TRINITY_DN13098_c0_g3_i1	UP	CDS	51	1418
TRINITY_DN13098_c0_g3_i1	UP	CDS	1037	1417
TRINITY_DN13030_c0_g1_i1	UP	CDS	79	1263
TRINITY_DN13081_c0_g1_i1	UP	CDS	457	1488
TRINITY_DN13081_c0_g1_i1	UP	CDS	1673	2212
TRINITY_DN13081_c0_g1_i1	UP	CDS	554	1042
TRINITY_DN13081_c0_g1_i1	UP	CDS	1103	1411
TRINITY_DN52414_c0_g1_i1	UP	CDS	83	520
TRINITY_DN4767_c0_g1_i1	UP	CDS	66	467
TRINITY_DN4767_c0_g1_i1	UP	CDS	204	503
TRINITY_DN26874_c0_g1_i1	UP	CDS	324	911
TRINITY_DN50054_c0_g1_i1	UP	CDS	207	848
TRINITY_DN1199_c0_g1_i1	UP	CDS	99	569
TRINITY_DN17564_c0_g1_i4	UP	CDS	286	957
TRINITY_DN17595_c1_g1_i3	UP	CDS	1812	2726
TRINITY_DN17595_c1_g1_i3	UP	CDS	285	1058
TRINITY_DN17595_c1_g1_i3	UP	CDS	962	1291
TRINITY_DN17551_c0_g1_i1	UP	CDS	810	1781
TRINITY_DN17504_c0_g1_i1	UP	CDS	499	2052
TRINITY_DN17555_c0_g2_i4	UP	CDS	1159	1620
TRINITY_DN17560_c0_g1_i3	UP	CDS	1026	1337
TRINITY_DN17560_c0_g1_i3	UP	CDS	1439	1750
TRINITY_DN9366_c0_g1_i1	UP	CDS	580	2094
TRINITY_DN9366_c0_g1_i1	UP	CDS	610	933
TRINITY_DN9333_c0_g1_i1	UP	CDS	1	1833
TRINITY_DN9333_c0_g1_i1	UP	CDS	704	1051
TRINITY_DN9340_c0_g1_i1	UP	CDS	943	1254
TRINITY_DN9340_c0_g1_i1	UP	CDS	3	305
TRINITY_DN20579_c0_g1_i1	UP	CDS	171	872
TRINITY_DN26639_c0_g1_i1	UP	CDS	221	1453
TRINITY_DN50655_c0_g1_i1	UP	CDS	152	2050
TRINITY_DN10785_c0_g1_i1	UP	CDS	2214	2636
TRINITY_DN10745_c0_g1_i2	UP	CDS	3	1235
TRINITY_DN10763_c0_g1_i1	UP	CDS	150	521
TRINITY_DN10787_c0_g1_i1	UP	CDS	95	760
TRINITY_DN10787_c0_g1_i1	UP	CDS	606	926
TRINITY_DN13826_c0_g1_i1	UP	CDS	527	1603
TRINITY_DN13861_c0_g1_i1	UP	CDS	30	371
TRINITY_DN13861_c0_g1_i1	UP	CDS	368	673
TRINITY_DN13891_c0_g3_i1	UP	CDS	316	1107
TRINITY_DN13832_c0_g3_i2	UP	CDS	494	901
TRINITY_DN34426_c0_g1_i1	UP	CDS	7	1248
TRINITY_DN34438_c0_g1_i1	UP	CDS	3	2150
TRINITY_DN34438_c0_g1_i1	UP	CDS	558	872
TRINITY_DN5273_c0_g1_i1	UP	CDS	80	1459
TRINITY_DN5256_c0_g1_i1	UP	CDS	11	1105
TRINITY_DN2683_c0_g1_i1	UP	CDS	3	683
TRINITY_DN15064_c0_g3_i1	UP	CDS	646	3930
TRINITY_DN15088_c0_g1_i1	UP	CDS	114	503
TRINITY_DN10852_c0_g1_i4	UP	CDS	2	994
TRINITY_DN10832_c0_g1_i1	UP	CDS	2	1234
TRINITY_DN10806_c0_g1_i1	UP	CDS	292	1020
TRINITY_DN10858_c0_g1_i1	UP	CDS	179	643
TRINITY_DN34983_c0_g1_i1	UP	CDS	2	1690
TRINITY_DN34934_c0_g1_i1	UP	CDS	1	1149
TRINITY_DN60169_c0_g1_i1	UP	CDS	3	770
TRINITY_DN60169_c0_g1_i1	UP	CDS	239	880
TRINITY_DN59878_c0_g1_i1	UP	CDS	2	1231
TRINITY_DN60072_c0_g1_i1	UP	CDS	40	1104
TRINITY_DN16765_c0_g2_i1	UP	CDS	1	738
TRINITY_DN16784_c0_g1_i2	UP	CDS	1115	2077
TRINITY_DN16784_c0_g1_i2	UP	CDS	1967	2278
TRINITY_DN16784_c0_g1_i2	UP	CDS	492	797
TRINITY_DN16784_c0_g1_i3	UP	CDS	422	1384
TRINITY_DN16784_c0_g1_i3	UP	CDS	1274	1585
TRINITY_DN16784_c0_g1_i3	UP	CDS	3	305
TRINITY_DN16732_c1_g4_i2	UP	CDS	328	2388
TRINITY_DN16710_c0_g1_i3	UP	CDS	648	1838
TRINITY_DN16710_c0_g1_i3	UP	CDS	1021	1329
TRINITY_DN43310_c0_g1_i1	UP	CDS	120	611
TRINITY_DN43398_c0_g1_i1	UP	CDS	381	1595
TRINITY_DN43398_c0_g1_i1	UP	CDS	2	307
TRINITY_DN43300_c0_g1_i1	UP	CDS	2	1372
TRINITY_DN43300_c0_g1_i1	UP	CDS	3	377
TRINITY_DN9468_c0_g2_i1	UP	CDS	204	1043
TRINITY_DN9468_c0_g2_i1	UP	CDS	968	1348
TRINITY_DN16556_c0_g1_i2	UP	CDS	41	1363
TRINITY_DN16556_c0_g1_i2	UP	CDS	564	941
TRINITY_DN16555_c1_g1_i2	UP	CDS	2417	2953
TRINITY_DN16555_c1_g1_i2	UP	CDS	4041	4385
TRINITY_DN16555_c1_g1_i2	UP	CDS	3084	3386
TRINITY_DN16585_c0_g1_i1	UP	CDS	3542	3862
TRINITY_DN16588_c0_g1_i5	UP	CDS	136	2013
TRINITY_DN16588_c0_g1_i5	UP	CDS	233	577
TRINITY_DN16588_c0_g1_i5	UP	CDS	1220	1558
TRINITY_DN16599_c1_g1_i1	UP	CDS	337	1380
TRINITY_DN16554_c0_g1_i9	UP	CDS	985	1479
TRINITY_DN16560_c0_g1_i1	UP	CDS	125	1183
TRINITY_DN16523_c0_g1_i1	UP	CDS	3	572
TRINITY_DN16523_c0_g1_i2	UP	CDS	3	1037
TRINITY_DN16519_c0_g2_i1	UP	CDS	296	1294
TRINITY_DN8922_c0_g3_i1	UP	CDS	130	7104
TRINITY_DN8922_c0_g3_i1	UP	CDS	3586	3951
TRINITY_DN16338_c1_g1_i4	UP	CDS	857	1822
TRINITY_DN16338_c1_g1_i4	UP	CDS	64	972
TRINITY_DN16338_c1_g1_i4	UP	CDS	1440	1871
TRINITY_DN16324_c1_g1_i1	UP	CDS	80	496
TRINITY_DN18225_c0_g1_i1	UP	CDS	3	332
TRINITY_DN18207_c0_g1_i1	UP	CDS	2	721
TRINITY_DN18207_c0_g2_i1	UP	CDS	159	1475
TRINITY_DN57244_c0_g1_i1	UP	CDS	107	1477
TRINITY_DN57244_c0_g1_i1	UP	CDS	125	496
TRINITY_DN57242_c0_g1_i1	UP	CDS	87	1982
TRINITY_DN57216_c0_g1_i1	UP	CDS	133	774
TRINITY_DN57222_c0_g1_i1	UP	CDS	872	1363
TRINITY_DN57222_c0_g1_i1	UP	CDS	961	1362
TRINITY_DN15568_c0_g1_i1	UP	CDS	736	3825
TRINITY_DN15568_c0_g1_i1	UP	CDS	1106	1546
TRINITY_DN15513_c0_g1_i1	UP	CDS	300	1571
TRINITY_DN15586_c0_g1_i1	UP	CDS	115	2004
TRINITY_DN11930_c0_g3_i1	UP	CDS	568	912
TRINITY_DN11910_c0_g1_i1	UP	CDS	199	1140
TRINITY_DN17909_c5_g4_i1	UP	CDS	539	862
TRINITY_DN17968_c2_g1_i1	UP	CDS	621	1082
TRINITY_DN17955_c0_g2_i7	UP	CDS	116	1666
TRINITY_DN17931_c0_g8_i4	UP	CDS	3	362
TRINITY_DN17931_c0_g8_i5	UP	CDS	3	362
TRINITY_DN17942_c0_g1_i1	UP	CDS	141	791
TRINITY_DN17984_c6_g8_i1	UP	CDS	216	893
TRINITY_DN17946_c0_g2_i1	UP	CDS	118	1017
TRINITY_DN17962_c9_g2_i3	UP	CDS	987	1358
TRINITY_DN17929_c0_g1_i5	UP	CDS	382	1386
TRINITY_DN17973_c4_g1_i10	UP	CDS	3	410
TRINITY_DN17957_c0_g2_i4	UP	CDS	161	1036
TRINITY_DN17924_c2_g3_i1	UP	CDS	661	1065
TRINITY_DN17905_c8_g1_i1	UP	CDS	152	634
TRINITY_DN17990_c0_g1_i10	UP	CDS	1	699
TRINITY_DN17990_c0_g1_i10	UP	CDS	271	699
TRINITY_DN17990_c0_g1_i16	UP	CDS	1	915
TRINITY_DN17990_c0_g1_i16	UP	CDS	271	741
TRINITY_DN17994_c0_g2_i2	UP	CDS	1	1089
TRINITY_DN17971_c6_g3_i8	UP	CDS	1005	1406
TRINITY_DN17945_c1_g1_i3	UP	CDS	2	373
TRINITY_DN17945_c1_g1_i5	UP	CDS	2	388
TRINITY_DN17945_c1_g1_i6	UP	CDS	2	334
TRINITY_DN17945_c2_g1_i1	UP	CDS	287	1852
TRINITY_DN17945_c2_g2_i2	UP	CDS	187	945
TRINITY_DN17945_c2_g1_i8	UP	CDS	3	620
TRINITY_DN17991_c0_g2_i2	UP	CDS	3	2708
TRINITY_DN17991_c0_g2_i2	UP	CDS	2	352
TRINITY_DN17991_c0_g2_i2	UP	CDS	595	933
TRINITY_DN17991_c0_g2_i2	UP	CDS	806	1141
TRINITY_DN17991_c0_g3_i3	UP	CDS	2	1837
TRINITY_DN50397_c0_g1_i1	UP	CDS	209	1393
TRINITY_DN50397_c0_g1_i1	UP	CDS	57	422
TRINITY_DN40079_c0_g1_i1	UP	CDS	1	309
TRINITY_DN40034_c0_g1_i1	UP	CDS	3	740
TRINITY_DN40034_c0_g1_i1	UP	CDS	162	596
TRINITY_DN7877_c0_g1_i1	UP	CDS	2	3787
TRINITY_DN7877_c0_g1_i1	UP	CDS	3154	3615
TRINITY_DN26354_c0_g1_i1	UP	CDS	3	1601
TRINITY_DN26305_c0_g1_i1	UP	CDS	74	1591
TRINITY_DN26318_c0_g3_i1	UP	CDS	154	1311
TRINITY_DN26318_c0_g3_i1	UP	CDS	75	518
TRINITY_DN42806_c0_g1_i1	UP	CDS	63	515
TRINITY_DN42859_c0_g1_i1	UP	CDS	71	2341
TRINITY_DN10597_c0_g1_i1	UP	CDS	356	2683
TRINITY_DN10521_c0_g2_i1	UP	CDS	217	849
TRINITY_DN10521_c0_g2_i1	UP	CDS	569	874
TRINITY_DN9772_c0_g1_i1	UP	CDS	228	1325
TRINITY_DN9779_c0_g1_i1	UP	CDS	151	690
TRINITY_DN51463_c0_g1_i1	UP	CDS	1	1074
TRINITY_DN44502_c0_g1_i1	UP	CDS	3	455
TRINITY_DN15633_c0_g2_i1	UP	CDS	427	1800
TRINITY_DN15642_c0_g1_i2	UP	CDS	865	1575
TRINITY_DN15609_c0_g1_i1	UP	CDS	1	2247
TRINITY_DN15609_c0_g1_i1	UP	CDS	196	579
TRINITY_DN26195_c0_g1_i1	UP	CDS	80	1633
TRINITY_DN26195_c0_g1_i1	UP	CDS	818	1228
TRINITY_DN26121_c0_g1_i1	UP	CDS	596	1477
TRINITY_DN26121_c0_g1_i1	UP	CDS	562	945
TRINITY_DN26183_c0_g1_i1	UP	CDS	479	865
TRINITY_DN26183_c0_g1_i1	UP	CDS	457	780
TRINITY_DN25855_c0_g1_i1	UP	CDS	3	1571
TRINITY_DN25899_c0_g2_i1	UP	CDS	1	3600
TRINITY_DN25899_c0_g2_i1	UP	CDS	746	1060
TRINITY_DN25899_c0_g2_i1	UP	CDS	1222	1530
TRINITY_DN25842_c0_g1_i1	UP	CDS	805	2346
TRINITY_DN25842_c0_g1_i1	UP	CDS	1409	1762
TRINITY_DN49654_c0_g1_i1	UP	CDS	93	1706
TRINITY_DN49654_c0_g1_i1	UP	CDS	126	479
TRINITY_DN49674_c0_g2_i1	UP	CDS	309	1568
TRINITY_DN49674_c0_g2_i1	UP	CDS	635	1051
TRINITY_DN49674_c0_g2_i1	UP	CDS	942	1352
TRINITY_DN49623_c1_g1_i1	UP	CDS	420	809
TRINITY_DN49602_c0_g1_i1	UP	CDS	169	1797
TRINITY_DN42133_c0_g1_i1	UP	CDS	101	1531
TRINITY_DN42111_c0_g1_i1	UP	CDS	1	1599
TRINITY_DN20700_c0_g1_i1	UP	CDS	2	727
TRINITY_DN20700_c0_g1_i1	UP	CDS	28	570
TRINITY_DN44097_c0_g1_i1	UP	CDS	3	968
TRINITY_DN6090_c0_g1_i1	UP	CDS	40	1527
TRINITY_DN12552_c0_g1_i1	UP	CDS	740	1114
TRINITY_DN12552_c0_g1_i2	UP	CDS	434	775
TRINITY_DN12552_c0_g1_i3	UP	CDS	548	1030
TRINITY_DN12577_c0_g1_i2	UP	CDS	711	1496
TRINITY_DN50434_c0_g1_i1	UP	CDS	142	1338
TRINITY_DN5082_c0_g1_i1	UP	CDS	69	3290
TRINITY_DN5082_c0_g1_i1	UP	CDS	2284	2742
TRINITY_DN5082_c0_g1_i1	UP	CDS	617	1045
TRINITY_DN5082_c0_g1_i1	UP	CDS	989	1345
TRINITY_DN5082_c0_g1_i1	UP	CDS	1553	1906
TRINITY_DN5025_c0_g1_i1	UP	CDS	736	2193
TRINITY_DN28851_c0_g1_i1	UP	CDS	246	1226
TRINITY_DN6427_c0_g1_i1	UP	CDS	112	696
TRINITY_DN6462_c0_g1_i1	UP	CDS	255	2216
TRINITY_DN6462_c0_g1_i1	UP	CDS	1335	1688
TRINITY_DN6462_c0_g2_i1	UP	CDS	255	2216
TRINITY_DN6462_c0_g2_i1	UP	CDS	1335	1688
TRINITY_DN11824_c0_g1_i1	UP	CDS	51	1214
TRINITY_DN11824_c0_g1_i1	UP	CDS	88	435
TRINITY_DN11828_c0_g1_i1	UP	CDS	2	985
TRINITY_DN49904_c0_g1_i1	UP	CDS	2	355
TRINITY_DN49956_c0_g1_i1	UP	CDS	279	1220
TRINITY_DN36704_c0_g1_i1	UP	CDS	3	1196
TRINITY_DN28903_c0_g1_i1	UP	CDS	2	529
TRINITY_DN2312_c0_g1_i1	UP	CDS	347	1267
TRINITY_DN2350_c0_g1_i1	UP	CDS	65	931
TRINITY_DN2386_c0_g1_i1	UP	CDS	2443	2763
TRINITY_DN17002_c0_g1_i1	UP	CDS	288	2357
TRINITY_DN17086_c2_g1_i1	UP	CDS	167	1603
TRINITY_DN17086_c2_g1_i1	UP	CDS	996	1316
TRINITY_DN17008_c0_g1_i2	UP	CDS	162	866
TRINITY_DN17008_c0_g1_i2	UP	CDS	2249	2692
TRINITY_DN27550_c0_g1_i1	UP	CDS	204	794
TRINITY_DN27542_c0_g1_i1	UP	CDS	622	963
TRINITY_DN20858_c0_g1_i1	UP	CDS	2	892
TRINITY_DN20858_c0_g1_i1	UP	CDS	13	438
TRINITY_DN16143_c0_g1_i1	UP	CDS	1	327
TRINITY_DN16118_c0_g2_i1	UP	CDS	261	4562
TRINITY_DN9073_c0_g2_i1	UP	CDS	138	449
TRINITY_DN9061_c0_g2_i1	UP	CDS	1	852
TRINITY_DN9049_c0_g1_i1	UP	CDS	194	1180
TRINITY_DN2746_c0_g1_i1	UP	CDS	1529	3379
TRINITY_DN2746_c0_g1_i1	UP	CDS	130	1383
TRINITY_DN2746_c0_g1_i1	UP	CDS	2639	3103
TRINITY_DN2746_c0_g1_i1	UP	CDS	2033	2398
TRINITY_DN2743_c0_g1_i1	UP	CDS	697	2073
TRINITY_DN38818_c0_g1_i1	UP	CDS	3	809
TRINITY_DN51193_c0_g1_i1	UP	CDS	289	654
TRINITY_DN51172_c0_g1_i1	UP	CDS	128	1714
TRINITY_DN42649_c0_g1_i1	UP	CDS	1	1458
TRINITY_DN8094_c0_g1_i1	UP	CDS	2	2785
TRINITY_DN3049_c0_g1_i1	UP	CDS	2	2443
TRINITY_DN3084_c0_g1_i1	UP	CDS	3	602
TRINITY_DN3033_c0_g1_i1	UP	CDS	146	1228
TRINITY_DN3004_c0_g1_i1	UP	CDS	100	1461
TRINITY_DN3035_c0_g2_i1	UP	CDS	2	1369
TRINITY_DN3095_c0_g1_i1	UP	CDS	221	1336
TRINITY_DN3065_c0_g1_i1	UP	CDS	35	1255
TRINITY_DN3006_c0_g1_i1	UP	CDS	622	1959
TRINITY_DN3082_c0_g1_i1	UP	CDS	40	1002
TRINITY_DN3082_c0_g2_i1	UP	CDS	40	987
TRINITY_DN14722_c0_g1_i1	UP	CDS	244	3201
TRINITY_DN14722_c0_g1_i1	UP	CDS	2142	2525
TRINITY_DN14722_c0_g1_i1	UP	CDS	1079	1408
TRINITY_DN14754_c0_g1_i2	UP	CDS	375	2009
TRINITY_DN14747_c0_g1_i1	UP	CDS	215	1114
TRINITY_DN14725_c0_g1_i1	UP	CDS	150	1511
TRINITY_DN14776_c0_g2_i3	UP	CDS	43	345
TRINITY_DN14731_c0_g1_i1	UP	CDS	191	580
TRINITY_DN14731_c0_g1_i1	UP	CDS	1	327
TRINITY_DN14731_c0_g2_i1	UP	CDS	174	536
TRINITY_DN14753_c0_g1_i1	UP	CDS	193	1278
TRINITY_DN14753_c0_g1_i1	UP	CDS	156	458
TRINITY_DN14752_c0_g1_i1	UP	CDS	114	2624
TRINITY_DN16064_c0_g2_i1	UP	CDS	1	1950
TRINITY_DN16016_c0_g1_i1	UP	CDS	224	1192
TRINITY_DN16015_c0_g1_i1	UP	CDS	656	1369
TRINITY_DN16015_c0_g1_i2	UP	CDS	656	1387
TRINITY_DN16051_c0_g3_i2	UP	CDS	860	1702
TRINITY_DN16088_c0_g1_i1	UP	CDS	328	1821
TRINITY_DN58102_c0_g1_i1	UP	CDS	247	1239
TRINITY_DN58117_c0_g1_i1	UP	CDS	219	1007
TRINITY_DN17757_c0_g1_i2	UP	CDS	1174	2034
TRINITY_DN17757_c0_g1_i6	UP	CDS	1055	1909
TRINITY_DN17757_c0_g1_i6	UP	CDS	1332	1634
TRINITY_DN17766_c0_g1_i1	UP	CDS	3	2111
TRINITY_DN17766_c0_g1_i1	UP	CDS	171	617
TRINITY_DN17705_c0_g1_i1	UP	CDS	3147	7121
TRINITY_DN17705_c0_g1_i1	UP	CDS	207	3005
TRINITY_DN17705_c0_g1_i1	UP	CDS	4753	5166
TRINITY_DN8104_c0_g1_i1	UP	CDS	82	396
TRINITY_DN314_c0_g1_i1	UP	CDS	147	662
TRINITY_DN19788_c0_g1_i1	UP	CDS	3	3188
TRINITY_DN1859_c0_g1_i1	UP	CDS	124	1251
TRINITY_DN1847_c0_g1_i1	UP	CDS	2	1711
TRINITY_DN1847_c0_g1_i1	UP	CDS	1211	1591
TRINITY_DN26769_c0_g1_i1	UP	CDS	3	809
TRINITY_DN10256_c0_g1_i1	UP	CDS	153	2129
TRINITY_DN10266_c0_g1_i1	UP	CDS	113	1501
TRINITY_DN10266_c0_g1_i1	UP	CDS	356	682
TRINITY_DN10266_c0_g1_i1	UP	CDS	936	1235
TRINITY_DN10247_c0_g1_i1	UP	CDS	95	2299
TRINITY_DN15113_c0_g1_i1	UP	CDS	199	3408
TRINITY_DN33911_c0_g1_i1	UP	CDS	405	716
TRINITY_DN14399_c0_g1_i1	UP	CDS	97	1683
TRINITY_DN14306_c0_g1_i1	UP	CDS	568	2448
TRINITY_DN14387_c0_g1_i4	UP	CDS	2	2038
TRINITY_DN14387_c0_g1_i4	UP	CDS	1020	1430
TRINITY_DN14387_c0_g1_i4	UP	CDS	1039	1443
TRINITY_DN14319_c1_g1_i1	UP	CDS	3	386
TRINITY_DN14356_c0_g1_i1	UP	CDS	142	2169
TRINITY_DN14381_c1_g1_i1	UP	CDS	602	907
TRINITY_DN1987_c0_g1_i1	UP	CDS	651	2306
TRINITY_DN1987_c0_g1_i1	UP	CDS	823	1185
TRINITY_DN16493_c0_g2_i1	UP	CDS	123	2045
TRINITY_DN16477_c0_g1_i1	UP	CDS	982	1698
TRINITY_DN16477_c0_g1_i1	UP	CDS	542	847
TRINITY_DN16478_c1_g1_i4	UP	CDS	222	1625
TRINITY_DN59194_c0_g1_i1	UP	CDS	1	828
TRINITY_DN59194_c0_g1_i1	UP	CDS	402	704
TRINITY_DN18801_c0_g1_i1	UP	CDS	216	1475
TRINITY_DN18835_c0_g1_i1	UP	CDS	54	425
TRINITY_DN18820_c0_g1_i1	UP	CDS	462	767
TRINITY_DN51500_c0_g1_i1	UP	CDS	237	647
TRINITY_DN58879_c0_g1_i1	UP	CDS	28	744
TRINITY_DN58433_c0_g1_i1	UP	CDS	83	943
TRINITY_DN27076_c0_g1_i1	UP	CDS	160	609
TRINITY_DN12608_c1_g1_i1	UP	CDS	2	1045
TRINITY_DN12616_c0_g1_i1	UP	CDS	192	1082
TRINITY_DN12681_c0_g2_i1	UP	CDS	260	766
TRINITY_DN12641_c0_g1_i2	UP	CDS	254	1675
TRINITY_DN12641_c0_g1_i2	UP	CDS	373	678
TRINITY_DN6901_c0_g2_i1	UP	CDS	258	1877
TRINITY_DN6901_c0_g2_i1	UP	CDS	2	406
TRINITY_DN6964_c0_g1_i1	UP	CDS	325	2370
TRINITY_DN57806_c0_g1_i1	UP	CDS	41	1606
TRINITY_DN35625_c0_g1_i1	UP	CDS	150	1295
TRINITY_DN12909_c0_g1_i1	UP	CDS	276	1472
TRINITY_DN12912_c0_g1_i1	UP	CDS	280	1998
TRINITY_DN12919_c0_g1_i1	UP	CDS	1282	1617
TRINITY_DN12950_c0_g1_i1	UP	CDS	2	1630
TRINITY_DN12950_c0_g1_i1	UP	CDS	261	734
TRINITY_DN12950_c0_g1_i1	UP	CDS	1	345
TRINITY_DN12950_c0_g2_i1	UP	CDS	2	1630
TRINITY_DN12950_c0_g2_i1	UP	CDS	261	734
TRINITY_DN12950_c0_g2_i1	UP	CDS	1	345
TRINITY_DN12952_c0_g1_i1	UP	CDS	1	1365
TRINITY_DN12962_c0_g1_i1	UP	CDS	17	2980
TRINITY_DN12962_c0_g1_i1	UP	CDS	1014	1349
TRINITY_DN42570_c0_g2_i1	UP	CDS	1158	2045
TRINITY_DN42570_c0_g2_i1	UP	CDS	1201	1701
TRINITY_DN4973_c0_g1_i1	UP	CDS	237	1859
TRINITY_DN4973_c0_g1_i2	UP	CDS	1	3996
TRINITY_DN4973_c0_g1_i2	UP	CDS	1294	1818
TRINITY_DN4968_c0_g1_i1	UP	CDS	53	1036
TRINITY_DN4976_c0_g1_i1	UP	CDS	229	1488
TRINITY_DN4936_c0_g1_i1	UP	CDS	307	2280
TRINITY_DN4936_c0_g1_i1	UP	CDS	1320	1661
TRINITY_DN41863_c0_g1_i1	UP	CDS	176	1990
TRINITY_DN41863_c0_g1_i1	UP	CDS	1503	1820
TRINITY_DN3236_c0_g1_i1	UP	CDS	3	644
TRINITY_DN3297_c0_g1_i1	UP	CDS	319	621
TRINITY_DN3294_c0_g2_i1	UP	CDS	335	1033
TRINITY_DN3203_c0_g1_i1	UP	CDS	266	919
TRINITY_DN3291_c0_g1_i1	UP	CDS	179	1543
TRINITY_DN3277_c0_g1_i1	UP	CDS	2	697
TRINITY_DN3277_c0_g1_i1	UP	CDS	159	467
TRINITY_DN2478_c0_g1_i1	UP	CDS	2	541
TRINITY_DN2495_c0_g1_i1	UP	CDS	84	1271
TRINITY_DN2495_c0_g1_i1	UP	CDS	943	1272
TRINITY_DN2455_c0_g1_i1	UP	CDS	175	1113
TRINITY_DN6708_c0_g2_i1	UP	CDS	317	1456
TRINITY_DN6708_c0_g2_i1	UP	CDS	859	1233
TRINITY_DN13434_c0_g1_i1	UP	CDS	405	923
TRINITY_DN13476_c0_g1_i1	UP	CDS	42	1673
TRINITY_DN13476_c0_g1_i1	UP	CDS	308	691
TRINITY_DN13432_c0_g1_i1	UP	CDS	386	2860
TRINITY_DN13457_c0_g1_i1	UP	CDS	87	1013
TRINITY_DN13437_c0_g2_i1	UP	CDS	1	1005
TRINITY_DN13437_c0_g2_i1	UP	CDS	484	861
TRINITY_DN13403_c0_g1_i3	UP	CDS	615	1424
TRINITY_DN13411_c0_g3_i1	UP	CDS	3	2714
TRINITY_DN8384_c0_g1_i1	UP	CDS	149	2251
TRINITY_DN8384_c0_g1_i1	UP	CDS	2012	2455
TRINITY_DN26278_c0_g1_i1	UP	CDS	901	1767
TRINITY_DN35733_c0_g1_i1	UP	CDS	263	694
TRINITY_DN42959_c0_g1_i1	UP	CDS	172	618
TRINITY_DN11792_c0_g1_i1	UP	CDS	27	659
TRINITY_DN11749_c0_g1_i1	UP	CDS	175	2160
TRINITY_DN18150_c0_g1_i1	UP	CDS	1	1626
TRINITY_DN9993_c0_g1_i1	UP	CDS	287	1714
TRINITY_DN9993_c0_g1_i1	UP	CDS	1081	1389
TRINITY_DN42395_c0_g1_i1	UP	CDS	2	763
TRINITY_DN2551_c0_g1_i1	UP	CDS	135	1325
TRINITY_DN2558_c0_g1_i1	UP	CDS	442	777
TRINITY_DN2558_c0_g2_i1	UP	CDS	442	780
TRINITY_DN57684_c0_g1_i1	UP	CDS	317	1846
TRINITY_DN57698_c0_g1_i1	UP	CDS	200	589
TRINITY_DN57686_c0_g1_i1	UP	CDS	7	942
TRINITY_DN4694_c0_g1_i1	UP	CDS	108	1391
TRINITY_DN4694_c0_g1_i1	UP	CDS	1016	1417
TRINITY_DN51210_c0_g1_i1	UP	CDS	154	1584
TRINITY_DN51200_c0_g1_i1	UP	CDS	3	1823
TRINITY_DN3817_c0_g1_i1	UP	CDS	3	1316
TRINITY_DN3817_c0_g1_i1	UP	CDS	415	927
TRINITY_DN3878_c0_g1_i1	UP	CDS	62	3121
TRINITY_DN3878_c0_g1_i1	UP	CDS	3	332
TRINITY_DN3878_c0_g1_i1	UP	CDS	2256	2585
TRINITY_DN3878_c0_g1_i1	UP	CDS	566	895
TRINITY_DN15437_c0_g1_i1	UP	CDS	197	2815
TRINITY_DN15474_c0_g1_i1	UP	CDS	273	1337
TRINITY_DN15474_c0_g1_i1	UP	CDS	245	631
TRINITY_DN15474_c0_g2_i1	UP	CDS	277	1341
TRINITY_DN15474_c0_g2_i1	UP	CDS	249	635
TRINITY_DN15411_c0_g1_i1	UP	CDS	404	841
TRINITY_DN15492_c0_g1_i1	UP	CDS	85	780
TRINITY_DN15485_c0_g1_i1	UP	CDS	1	3123
TRINITY_DN15485_c0_g1_i1	UP	CDS	1530	1937
TRINITY_DN15470_c0_g1_i2	UP	CDS	327	1061
TRINITY_DN3444_c0_g3_i1	UP	CDS	224	1162
TRINITY_DN8714_c0_g1_i2	UP	CDS	3	449
TRINITY_DN8714_c0_g1_i2	UP	CDS	344	649
TRINITY_DN8743_c0_g1_i1	UP	CDS	343	1197
TRINITY_DN8758_c0_g1_i1	UP	CDS	248	988
TRINITY_DN17436_c0_g1_i2	UP	CDS	149	2101
TRINITY_DN17436_c0_g1_i2	UP	CDS	963	1334
TRINITY_DN17436_c0_g1_i2	UP	CDS	419	757
TRINITY_DN17438_c1_g1_i1	UP	CDS	5	1495
TRINITY_DN17495_c2_g1_i4	UP	CDS	1358	3562
TRINITY_DN17495_c2_g1_i4	UP	CDS	740	1204
TRINITY_DN17480_c0_g1_i2	UP	CDS	169	771
TRINITY_DN17490_c1_g3_i1	UP	CDS	282	635
TRINITY_DN17490_c1_g3_i1	UP	CDS	601	900
TRINITY_DN17441_c0_g1_i1	UP	CDS	129	1589
TRINITY_DN17499_c0_g2_i3	UP	CDS	172	558
TRINITY_DN33756_c0_g1_i1	UP	CDS	884	1201
TRINITY_DN33756_c0_g1_i1	UP	CDS	185	484
TRINITY_DN33781_c0_g1_i1	UP	CDS	820	1854
TRINITY_DN33711_c0_g1_i1	UP	CDS	157	3318
TRINITY_DN49357_c0_g1_i1	UP	CDS	2	1189
TRINITY_DN20114_c0_g1_i1	UP	CDS	443	1765
TRINITY_DN17112_c1_g1_i1	UP	CDS	94	417
TRINITY_DN17195_c2_g5_i1	UP	CDS	41	379
TRINITY_DN17171_c0_g1_i1	UP	CDS	446	763
TRINITY_DN17109_c0_g1_i1	UP	CDS	523	1227
TRINITY_DN17103_c0_g2_i4	UP	CDS	223	945
TRINITY_DN17137_c1_g2_i2	UP	CDS	193	2655
TRINITY_DN17197_c0_g2_i1	UP	CDS	2	2650
TRINITY_DN17197_c0_g2_i1	UP	CDS	2415	3719
TRINITY_DN17197_c0_g2_i1	UP	CDS	66	368
TRINITY_DN17197_c0_g2_i2	UP	CDS	3	1556
TRINITY_DN18379_c0_g4_i1	UP	CDS	419	820
TRINITY_DN27327_c0_g1_i1	UP	CDS	2	916
TRINITY_DN27363_c0_g3_i1	UP	CDS	210	1685
TRINITY_DN27363_c0_g3_i1	UP	CDS	2	400
TRINITY_DN45148_c0_g1_i1	UP	CDS	59	1153
TRINITY_DN45148_c0_g1_i1	UP	CDS	2	397
TRINITY_DN10164_c0_g2_i1	UP	CDS	1	1659
TRINITY_DN10164_c0_g2_i1	UP	CDS	1739	2749
TRINITY_DN10168_c0_g1_i1	UP	CDS	2846	3871
TRINITY_DN10135_c0_g2_i1	UP	CDS	74	1318
TRINITY_DN10135_c0_g2_i1	UP	CDS	679	990
TRINITY_DN10131_c0_g1_i1	UP	CDS	349	1419
TRINITY_DN10194_c0_g2_i1	UP	CDS	876	1292
TRINITY_DN37585_c0_g1_i1	UP	CDS	45	380
TRINITY_DN13715_c0_g1_i2	UP	CDS	3	1676
TRINITY_DN13703_c0_g1_i1	UP	CDS	265	597
TRINITY_DN13702_c0_g1_i1	UP	CDS	2	355
TRINITY_DN13774_c0_g1_i1	UP	CDS	525	1274
TRINITY_DN13765_c0_g1_i1	UP	CDS	1116	2792
TRINITY_DN13765_c0_g1_i1	UP	CDS	1872	2201
TRINITY_DN13785_c0_g2_i1	UP	CDS	1070	1432
TRINITY_DN738_c0_g1_i2	UP	CDS	74	394
TRINITY_DN744_c0_g1_i1	UP	CDS	232	1461
TRINITY_DN50794_c0_g2_i1	UP	CDS	1	1041
TRINITY_DN50794_c0_g2_i1	UP	CDS	196	972
TRINITY_DN11421_c0_g1_i1	UP	CDS	1240	1707
TRINITY_DN44742_c0_g1_i1	UP	CDS	217	693
TRINITY_DN58276_c0_g1_i1	UP	CDS	1	1656
TRINITY_DN28528_c0_g1_i1	UP	CDS	185	1267
TRINITY_DN28528_c0_g1_i1	UP	CDS	786	1265
TRINITY_DN18002_c2_g2_i5	UP	CDS	2	406
TRINITY_DN18002_c2_g2_i6	UP	CDS	2	352
TRINITY_DN18031_c1_g1_i1	UP	CDS	177	836
TRINITY_DN18023_c1_g1_i5	UP	CDS	810	3965
TRINITY_DN18023_c1_g1_i5	UP	CDS	1436	1909
TRINITY_DN18023_c1_g1_i5	UP	CDS	4322	4732
TRINITY_DN18023_c1_g1_i5	UP	CDS	2	379
TRINITY_DN18026_c0_g1_i1	UP	CDS	298	924
TRINITY_DN18026_c0_g1_i2	UP	CDS	298	3597
TRINITY_DN18022_c0_g1_i1	UP	CDS	182	5611
TRINITY_DN18008_c1_g1_i1	UP	CDS	256	1740
TRINITY_DN18020_c1_g7_i7	UP	CDS	1655	2251
TRINITY_DN9168_c0_g1_i1	UP	CDS	267	890
TRINITY_DN9168_c0_g2_i1	UP	CDS	267	779
TRINITY_DN9146_c0_g1_i1	UP	CDS	304	1212
TRINITY_DN9146_c0_g1_i1	UP	CDS	1	336
TRINITY_DN3690_c0_g2_i1	UP	CDS	240	1562
TRINITY_DN12759_c0_g2_i2	UP	CDS	895	1782
TRINITY_DN12759_c0_g2_i2	UP	CDS	467	811
TRINITY_DN12742_c0_g1_i1	UP	CDS	1	3141
TRINITY_DN12748_c0_g1_i1	UP	CDS	82	1287
TRINITY_DN17317_c0_g1_i3	UP	CDS	940	2343
TRINITY_DN17317_c0_g1_i3	UP	CDS	1169	1501
TRINITY_DN17317_c0_g1_i5	UP	CDS	940	2274
TRINITY_DN17350_c0_g1_i1	UP	CDS	473	3793
TRINITY_DN17394_c1_g1_i1	UP	CDS	560	901
TRINITY_DN17307_c1_g1_i1	UP	CDS	2144	2980
TRINITY_DN17307_c1_g1_i1	UP	CDS	3198	3851
TRINITY_DN17307_c1_g1_i1	UP	CDS	196	804
TRINITY_DN17307_c1_g1_i6	UP	CDS	2144	2983
TRINITY_DN17307_c1_g1_i6	UP	CDS	3247	3900
TRINITY_DN17307_c1_g1_i6	UP	CDS	196	804
TRINITY_DN17315_c0_g1_i6	UP	CDS	47	1204
TRINITY_DN17333_c0_g1_i2	UP	CDS	628	2883
TRINITY_DN17333_c0_g1_i2	UP	CDS	2433	2909
TRINITY_DN17333_c0_g1_i2	UP	CDS	1942	2277
TRINITY_DN17310_c0_g1_i2	UP	CDS	486	1178
TRINITY_DN17387_c0_g1_i5	UP	CDS	318	809
TRINITY_DN17319_c0_g1_i4	UP	CDS	2	376
TRINITY_DN17328_c0_g1_i3	UP	CDS	375	1076
TRINITY_DN26506_c0_g1_i1	UP	CDS	2	1675
TRINITY_DN26590_c0_g1_i1	UP	CDS	478	993
TRINITY_DN13582_c0_g1_i2	UP	CDS	571	912
TRINITY_DN13582_c0_g1_i2	UP	CDS	110	439
TRINITY_DN13508_c0_g1_i2	UP	CDS	194	1231
TRINITY_DN13508_c0_g1_i2	UP	CDS	838	1272
TRINITY_DN13508_c0_g1_i4	UP	CDS	194	1531
TRINITY_DN13508_c0_g1_i4	UP	CDS	1138	1572
TRINITY_DN13590_c0_g1_i1	UP	CDS	412	843
TRINITY_DN13590_c0_g1_i1	UP	CDS	1072	1377
TRINITY_DN9633_c0_g1_i1	UP	CDS	406	1671
TRINITY_DN9614_c0_g1_i1	UP	CDS	132	665
TRINITY_DN9625_c0_g2_i1	UP	CDS	255	3434
TRINITY_DN28643_c0_g1_i1	UP	CDS	194	595
TRINITY_DN3727_c0_g1_i1	UP	CDS	202	882
TRINITY_DN3732_c0_g1_i1	UP	CDS	76	1401
TRINITY_DN3788_c0_g1_i1	UP	CDS	312	1040
TRINITY_DN19818_c0_g1_i1	UP	CDS	308	904
TRINITY_DN26052_c0_g1_i1	UP	CDS	131	1243
TRINITY_DN26052_c0_g1_i1	UP	CDS	909	1208
TRINITY_DN28011_c0_g1_i1	UP	CDS	113	877
TRINITY_DN28092_c0_g1_i1	UP	CDS	75	1145
TRINITY_DN28022_c0_g1_i1	UP	CDS	364	891
TRINITY_DN27281_c0_g1_i1	UP	CDS	2	556
TRINITY_DN27281_c0_g1_i1	UP	CDS	1	525
TRINITY_DN12381_c0_g1_i2	UP	CDS	281	1561
TRINITY_DN12319_c0_g1_i1	UP	CDS	214	2115
TRINITY_DN41703_c0_g1_i1	UP	CDS	657	1265
TRINITY_DN6677_c0_g1_i1	UP	CDS	399	764
TRINITY_DN6677_c0_g3_i1	UP	CDS	399	764
TRINITY_DN9872_c0_g1_i2	UP	CDS	2	1786
TRINITY_DN9872_c0_g1_i2	UP	CDS	3	317
TRINITY_DN9872_c0_g1_i3	UP	CDS	2	1744
TRINITY_DN9872_c0_g1_i3	UP	CDS	3	317
TRINITY_DN9827_c0_g1_i1	UP	CDS	142	1086
TRINITY_DN14073_c0_g1_i1	UP	CDS	267	1241
TRINITY_DN14037_c0_g2_i1	UP	CDS	146	1795
TRINITY_DN14023_c2_g1_i1	UP	CDS	281	1189
TRINITY_DN14023_c2_g1_i1	UP	CDS	239	694
TRINITY_DN14023_c2_g1_i1	UP	CDS	1094	1396
TRINITY_DN14058_c0_g2_i1	UP	CDS	125	2266
TRINITY_DN36071_c0_g1_i1	UP	CDS	1	660
TRINITY_DN57063_c0_g1_i1	UP	CDS	2	1135
TRINITY_DN57063_c0_g1_i1	UP	CDS	1110	1817
TRINITY_DN57085_c0_g3_i1	UP	CDS	60	1736
TRINITY_DN57085_c0_g3_i1	UP	CDS	280	744
TRINITY_DN57085_c0_g3_i1	UP	CDS	1054	1476
TRINITY_DN10494_c0_g1_i1	UP	CDS	50	2380
TRINITY_DN10494_c0_g1_i1	UP	CDS	1912	2295
TRINITY_DN10494_c0_g1_i1	UP	CDS	574	945
TRINITY_DN10459_c0_g1_i1	UP	CDS	3	1346
TRINITY_DN10400_c0_g1_i1	UP	CDS	983	6928
TRINITY_DN10461_c0_g1_i1	UP	CDS	185	1738
TRINITY_DN10461_c0_g2_i1	UP	CDS	27	1679
TRINITY_DN12057_c0_g2_i1	UP	CDS	312	1223
TRINITY_DN12098_c0_g1_i1	UP	CDS	460	834
TRINITY_DN12098_c0_g2_i1	UP	CDS	263	637
TRINITY_DN12070_c0_g1_i1	UP	CDS	162	749
TRINITY_DN12070_c0_g1_i2	UP	CDS	222	809
TRINITY_DN12091_c0_g1_i1	UP	CDS	86	1705
TRINITY_DN12081_c0_g1_i1	UP	CDS	111	800
TRINITY_DN12047_c0_g1_i1	UP	CDS	253	1347
TRINITY_DN12047_c0_g1_i1	UP	CDS	511	1020
TRINITY_DN12029_c0_g6_i1	UP	CDS	260	610
TRINITY_DN2108_c0_g1_i1	UP	CDS	2	2860
TRINITY_DN43878_c0_g1_i1	UP	CDS	43	579
TRINITY_DN43878_c0_g1_i1	UP	CDS	55	411
TRINITY_DN43890_c0_g3_i1	UP	CDS	2	1834
TRINITY_DN26456_c0_g1_i1	UP	CDS	196	753
TRINITY_DN26498_c0_g2_i1	UP	CDS	158	1183
TRINITY_DN26427_c0_g1_i1	UP	CDS	264	713
TRINITY_DN26459_c0_g1_i1	UP	CDS	3	1652
TRINITY_DN26459_c0_g1_i1	UP	CDS	128	502
TRINITY_DN26401_c0_g1_i1	UP	CDS	1	1704
TRINITY_DN26462_c0_g1_i1	UP	CDS	370	717
TRINITY_DN11228_c0_g1_i1	UP	CDS	1	1368
TRINITY_DN11234_c0_g1_i3	UP	CDS	148	1566
TRINITY_DN11276_c0_g1_i2	UP	CDS	122	1687
TRINITY_DN5868_c0_g1_i1	UP	CDS	304	852
TRINITY_DN5827_c0_g1_i1	UP	CDS	319	1938
TRINITY_DN5827_c0_g1_i1	UP	CDS	337	639
TRINITY_DN5827_c0_g1_i1	UP	CDS	708	1007
TRINITY_DN60402_c0_g1_i1	UP	CDS	2	448
TRINITY_DN60474_c0_g1_i1	UP	CDS	143	937
TRINITY_DN60474_c0_g1_i1	UP	CDS	300	668
TRINITY_DN52205_c0_g1_i1	UP	CDS	3	473
TRINITY_DN52205_c0_g1_i1	UP	CDS	3	473
TRINITY_DN34639_c0_g1_i1	UP	CDS	197	532
TRINITY_DN46006_c0_g1_i1	UP	CDS	37	1113
TRINITY_DN53793_c0_g1_i1	UP	CDS	1	588
TRINITY_DN53793_c0_g1_i1	UP	CDS	3	302
TRINITY_DN59300_c0_g1_i1	UP	CDS	154	1200
TRINITY_DN5329_c0_g1_i1	UP	CDS	469	1641
TRINITY_DN5329_c0_g1_i1	UP	CDS	87	494
TRINITY_DN18498_c0_g1_i1	UP	CDS	1	2028
TRINITY_DN18498_c0_g1_i1	UP	CDS	1133	1483
TRINITY_DN19182_c0_g1_i1	UP	CDS	214	1164
TRINITY_DN19085_c0_g1_i1	UP	CDS	1	870
TRINITY_DN19085_c0_g1_i1	UP	CDS	486	824
TRINITY_DN19062_c0_g1_i1	UP	CDS	157	675
TRINITY_DN19021_c0_g1_i1	UP	CDS	302	862
TRINITY_DN11029_c0_g3_i1	UP	CDS	245	1093
TRINITY_DN49481_c0_g1_i1	UP	CDS	1	1227
TRINITY_DN49489_c0_g1_i1	UP	CDS	2	1474
TRINITY_DN49415_c1_g1_i1	UP	CDS	198	515
TRINITY_DN5179_c0_g1_i2	UP	CDS	360	5489
TRINITY_DN5140_c0_g1_i1	UP	CDS	2	1006
TRINITY_DN1533_c0_g1_i1	UP	CDS	213	1073
TRINITY_DN1538_c0_g1_i1	UP	CDS	3	2063
TRINITY_DN3557_c0_g2_i1	UP	CDS	1185	1535
TRINITY_DN3557_c0_g2_i1	UP	CDS	430	738
TRINITY_DN3569_c0_g2_i1	UP	CDS	482	1078
TRINITY_DN3548_c0_g1_i1	UP	CDS	201	863
TRINITY_DN15844_c0_g1_i2	DOWN	CDS	234	1205
TRINITY_DN17892_c13_g35_i1	DOWN	CDS	1085	2371
TRINITY_DN17892_c13_g35_i1	DOWN	CDS	238	1050
TRINITY_DN17892_c13_g35_i1	DOWN	CDS	1596	1955
TRINITY_DN17833_c0_g1_i4	DOWN	CDS	87	779
TRINITY_DN17864_c4_g1_i2	DOWN	CDS	1	3399
TRINITY_DN17839_c6_g1_i4	DOWN	CDS	451	771
TRINITY_DN17839_c6_g3_i1	DOWN	CDS	142	468
TRINITY_DN17842_c1_g1_i1	DOWN	CDS	3	476
TRINITY_DN17854_c1_g1_i6	DOWN	CDS	290	1318
TRINITY_DN17854_c1_g1_i6	DOWN	CDS	1312	1647
TRINITY_DN17854_c1_g1_i6	DOWN	CDS	1319	1648
TRINITY_DN18930_c0_g1_i1	DOWN	CDS	98	1786
TRINITY_DN17614_c0_g6_i2	DOWN	CDS	542	1906
TRINITY_DN17665_c0_g1_i9	DOWN	CDS	3	977
TRINITY_DN17645_c0_g1_i6	DOWN	CDS	3	1742
TRINITY_DN17645_c0_g1_i6	DOWN	CDS	1016	1369
TRINITY_DN7227_c0_g1_i1	DOWN	CDS	98	409
TRINITY_DN18671_c0_g2_i1	DOWN	CDS	459	2507
TRINITY_DN14636_c0_g1_i1	DOWN	CDS	253	894
TRINITY_DN14619_c0_g1_i3	DOWN	CDS	226	1791
TRINITY_DN14619_c0_g1_i3	DOWN	CDS	218	652
TRINITY_DN14603_c0_g1_i3	DOWN	CDS	1588	4806
TRINITY_DN14603_c0_g1_i3	DOWN	CDS	2217	2603
TRINITY_DN14603_c0_g1_i3	DOWN	CDS	161	517
TRINITY_DN14603_c0_g1_i3	DOWN	CDS	2169	2486
TRINITY_DN14603_c0_g1_i3	DOWN	CDS	3761	4075
TRINITY_DN11565_c0_g1_i1	DOWN	CDS	89	1546
TRINITY_DN2929_c0_g1_i1	DOWN	CDS	768	1475
TRINITY_DN33878_c0_g4_i1	DOWN	CDS	177	590
TRINITY_DN16616_c0_g1_i1	DOWN	CDS	2	3529
TRINITY_DN16636_c0_g1_i2	DOWN	CDS	290	2476
TRINITY_DN16636_c0_g1_i2	DOWN	CDS	367	1011
TRINITY_DN16636_c0_g1_i4	DOWN	CDS	290	2548
TRINITY_DN16636_c0_g1_i4	DOWN	CDS	367	1011
TRINITY_DN16695_c1_g1_i4	DOWN	CDS	296	1426
TRINITY_DN16695_c1_g1_i4	DOWN	CDS	3099	4229
TRINITY_DN16630_c0_g1_i1	DOWN	CDS	137	925
TRINITY_DN16630_c0_g1_i1	DOWN	CDS	676	1002
TRINITY_DN11157_c0_g1_i1	DOWN	CDS	1184	1540
TRINITY_DN11133_c0_g1_i2	DOWN	CDS	1012	1914
TRINITY_DN11102_c0_g2_i1	DOWN	CDS	24	2672
TRINITY_DN4112_c0_g1_i1	DOWN	CDS	281	1375
TRINITY_DN14875_c0_g1_i1	DOWN	CDS	293	1504
TRINITY_DN14878_c0_g1_i4	DOWN	CDS	259	2364
TRINITY_DN14878_c0_g1_i4	DOWN	CDS	793	1134
TRINITY_DN11623_c1_g1_i2	DOWN	CDS	1	1002
TRINITY_DN11664_c0_g1_i1	DOWN	CDS	96	1160
TRINITY_DN694_c0_g1_i1	DOWN	CDS	192	950
TRINITY_DN4013_c0_g2_i1	DOWN	CDS	37	1812
TRINITY_DN10992_c0_g2_i1	DOWN	CDS	141	1589
TRINITY_DN4590_c0_g1_i1	DOWN	CDS	193	1026
TRINITY_DN62685_c0_g1_i1	DOWN	CDS	1	393
TRINITY_DN62685_c0_g1_i1	DOWN	CDS	1	393
TRINITY_DN62685_c0_g1_i1	DOWN	CDS	3	392
TRINITY_DN3321_c0_g1_i1	DOWN	CDS	348	695
TRINITY_DN14501_c0_g1_i1	DOWN	CDS	640	4668
TRINITY_DN14511_c0_g2_i1	DOWN	CDS	538	1125
TRINITY_DN16870_c0_g1_i3	DOWN	CDS	673	990
TRINITY_DN16861_c0_g1_i8	DOWN	CDS	418	2946
TRINITY_DN15275_c0_g2_i1	DOWN	CDS	249	1103
TRINITY_DN15275_c0_g2_i1	DOWN	CDS	444	1160
TRINITY_DN12256_c0_g1_i2	DOWN	CDS	2	3814
TRINITY_DN12209_c1_g1_i1	DOWN	CDS	123	722
TRINITY_DN12260_c0_g2_i1	DOWN	CDS	639	1520
TRINITY_DN12260_c0_g2_i1	DOWN	CDS	93	563
TRINITY_DN5658_c0_g1_i1	DOWN	CDS	113	1609
TRINITY_DN8844_c0_g1_i1	DOWN	CDS	2	307
TRINITY_DN14450_c0_g1_i1	DOWN	CDS	406	1746
TRINITY_DN14450_c0_g1_i1	DOWN	CDS	438	746
TRINITY_DN14410_c0_g1_i3	DOWN	CDS	678	1253
TRINITY_DN14410_c0_g1_i3	DOWN	CDS	239	703
TRINITY_DN14482_c0_g1_i1	DOWN	CDS	286	930
TRINITY_DN14426_c0_g1_i1	DOWN	CDS	180	1760
TRINITY_DN14426_c0_g1_i1	DOWN	CDS	388	1113
TRINITY_DN15796_c0_g1_i1	DOWN	CDS	429	2540
TRINITY_DN15796_c0_g1_i1	DOWN	CDS	197	532
TRINITY_DN15796_c0_g1_i1	DOWN	CDS	1801	2133
TRINITY_DN15705_c0_g2_i2	DOWN	CDS	114	1187
TRINITY_DN458_c0_g1_i1	DOWN	CDS	44	1192
TRINITY_DN43114_c0_g1_i1	DOWN	CDS	61	969
TRINITY_DN49527_c0_g1_i1	DOWN	CDS	299	1042
TRINITY_DN17257_c0_g1_i3	DOWN	CDS	880	7107
TRINITY_DN17257_c0_g1_i3	DOWN	CDS	6458	6781
TRINITY_DN17263_c0_g1_i1	DOWN	CDS	45	6224
TRINITY_DN17263_c0_g1_i1	DOWN	CDS	367	777
TRINITY_DN17263_c0_g1_i1	DOWN	CDS	3485	3817
TRINITY_DN17263_c0_g1_i1	DOWN	CDS	2584	2910
TRINITY_DN17228_c0_g1_i2	DOWN	CDS	991	3702
TRINITY_DN17228_c0_g1_i2	DOWN	CDS	3	854
TRINITY_DN17228_c0_g1_i2	DOWN	CDS	2385	2738
TRINITY_DN17228_c0_g1_i6	DOWN	CDS	1191	3902
TRINITY_DN17228_c0_g1_i6	DOWN	CDS	377	1054
TRINITY_DN17228_c0_g1_i6	DOWN	CDS	2585	2938
TRINITY_DN17288_c1_g1_i1	DOWN	CDS	190	1074
TRINITY_DN17288_c1_g1_i1	DOWN	CDS	743	1072
TRINITY_DN17275_c0_g1_i14	DOWN	CDS	849	1433
TRINITY_DN17275_c0_g1_i14	DOWN	CDS	293	634
TRINITY_DN12802_c0_g1_i4	DOWN	CDS	154	978
TRINITY_DN57733_c0_g1_i1	DOWN	CDS	135	1421
TRINITY_DN6581_c0_g2_i1	DOWN	CDS	240	1118
TRINITY_DN14981_c0_g3_i1	DOWN	CDS	2	646
TRINITY_DN14979_c0_g1_i2	DOWN	CDS	1	1482
TRINITY_DN14979_c0_g1_i2	DOWN	CDS	1569	2702
TRINITY_DN15967_c0_g1_i1	DOWN	CDS	1361	1714
TRINITY_DN15908_c0_g2_i4	DOWN	CDS	965	1978
TRINITY_DN15958_c0_g2_i1	DOWN	CDS	3	1082
TRINITY_DN15921_c2_g1_i2	DOWN	CDS	114	1139
TRINITY_DN18765_c0_g1_i1	DOWN	CDS	138	1403
TRINITY_DN18765_c0_g1_i1	DOWN	CDS	1172	1474
TRINITY_DN2055_c0_g1_i1	DOWN	CDS	401	1525
TRINITY_DN2001_c0_g1_i1	DOWN	CDS	124	1590
TRINITY_DN2001_c0_g1_i1	DOWN	CDS	686	1048
TRINITY_DN8669_c0_g1_i1	DOWN	CDS	91	1431
TRINITY_DN8669_c0_g1_i1	DOWN	CDS	335	658
TRINITY_DN16956_c0_g1_i9	DOWN	CDS	125	1795
TRINITY_DN16960_c2_g2_i1	DOWN	CDS	245	1555
TRINITY_DN16960_c2_g2_i1	DOWN	CDS	620	1012
TRINITY_DN16960_c2_g2_i1	DOWN	CDS	1379	1765
TRINITY_DN16960_c2_g2_i1	DOWN	CDS	7	378
TRINITY_DN16960_c2_g2_i1	DOWN	CDS	158	487
TRINITY_DN14197_c0_g2_i1	DOWN	CDS	2	1030
TRINITY_DN14155_c0_g2_i1	DOWN	CDS	81	509
TRINITY_DN13937_c0_g1_i2	DOWN	CDS	683	1486
TRINITY_DN1331_c0_g1_i2	DOWN	CDS	1180	3426
TRINITY_DN1331_c0_g1_i2	DOWN	CDS	181	837
TRINITY_DN15382_c0_g1_i4	DOWN	CDS	1029	1616
TRINITY_DN15382_c0_g1_i4	DOWN	CDS	816	1118
TRINITY_DN15360_c0_g2_i2	DOWN	CDS	975	2735
TRINITY_DN15360_c0_g2_i2	DOWN	CDS	382	825
TRINITY_DN15343_c0_g1_i2	DOWN	CDS	856	1206
TRINITY_DN12123_c0_g1_i1	DOWN	CDS	2	2308
TRINITY_DN11320_c0_g1_i8	DOWN	CDS	251	1570
TRINITY_DN11311_c0_g3_i1	DOWN	CDS	42	401
TRINITY_DN11307_c0_g1_i1	DOWN	CDS	201	4154
TRINITY_DN11307_c0_g1_i1	DOWN	CDS	186	497
TRINITY_DN11307_c0_g1_i1	DOWN	CDS	143	451
TRINITY_DN10043_c0_g1_i1	DOWN	CDS	504	956
TRINITY_DN10043_c0_g1_i1	DOWN	CDS	589	981
TRINITY_DN58357_c0_g1_i1	DOWN	CDS	278	616
TRINITY_DN13116_c0_g1_i2	DOWN	CDS	62	442
TRINITY_DN13116_c0_g1_i2	DOWN	CDS	384	746
TRINITY_DN13195_c0_g1_i3	DOWN	CDS	257	919
TRINITY_DN7509_c0_g1_i1	DOWN	CDS	13	390
TRINITY_DN49277_c0_g1_i1	DOWN	CDS	110	820
TRINITY_DN5725_c0_g2_i1	DOWN	CDS	168	845
TRINITY_DN3112_c0_g1_i2	DOWN	CDS	290	862
TRINITY_DN13686_c0_g1_i2	DOWN	CDS	11	319
TRINITY_DN13697_c0_g3_i4	DOWN	CDS	3	4139
TRINITY_DN16257_c0_g1_i4	DOWN	CDS	295	1440
TRINITY_DN16257_c0_g1_i4	DOWN	CDS	3	308
TRINITY_DN16253_c0_g1_i2	DOWN	CDS	430	963
TRINITY_DN16278_c0_g2_i2	DOWN	CDS	196	879
TRINITY_DN16278_c0_g2_i2	DOWN	CDS	882	1283
TRINITY_DN16290_c0_g1_i3	DOWN	CDS	2055	2660
TRINITY_DN16290_c0_g1_i3	DOWN	CDS	73	678
TRINITY_DN16276_c0_g1_i4	DOWN	CDS	310	1584
TRINITY_DN16276_c0_g1_i16	DOWN	CDS	275	1543
TRINITY_DN7309_c0_g2_i1	DOWN	CDS	1285	1815
TRINITY_DN7309_c0_g2_i1	DOWN	CDS	21	407
TRINITY_DN13098_c0_g1_i1	DOWN	CDS	51	1418
TRINITY_DN13098_c0_g1_i1	DOWN	CDS	1037	1417
TRINITY_DN13054_c0_g1_i4	DOWN	CDS	1360	2745
TRINITY_DN13054_c0_g1_i4	DOWN	CDS	852	1430
TRINITY_DN13054_c0_g1_i4	DOWN	CDS	205	711
TRINITY_DN13054_c0_g1_i4	DOWN	CDS	2150	2503
TRINITY_DN13024_c0_g1_i1	DOWN	CDS	1547	1945
TRINITY_DN17588_c0_g1_i3	DOWN	CDS	1361	2635
TRINITY_DN17588_c0_g1_i3	DOWN	CDS	60	1268
TRINITY_DN17551_c0_g1_i4	DOWN	CDS	718	1692
TRINITY_DN17598_c0_g1_i1	DOWN	CDS	218	835
TRINITY_DN17598_c0_g1_i3	DOWN	CDS	186	803
TRINITY_DN17505_c0_g1_i1	DOWN	CDS	167	2371
TRINITY_DN17505_c0_g1_i1	DOWN	CDS	489	800
TRINITY_DN17582_c0_g1_i3	DOWN	CDS	181	933
TRINITY_DN17582_c0_g1_i3	DOWN	CDS	520	891
TRINITY_DN17565_c0_g2_i1	DOWN	CDS	1720	2274
TRINITY_DN17565_c0_g2_i1	DOWN	CDS	148	501
TRINITY_DN17565_c0_g2_i1	DOWN	CDS	1421	1738
TRINITY_DN17565_c0_g2_i1	DOWN	CDS	1763	2071
TRINITY_DN17565_c0_g2_i8	DOWN	CDS	1720	2172
TRINITY_DN17565_c0_g2_i8	DOWN	CDS	148	501
TRINITY_DN17565_c0_g2_i8	DOWN	CDS	1421	1738
TRINITY_DN17565_c0_g2_i8	DOWN	CDS	1763	2071
TRINITY_DN9300_c0_g1_i1	DOWN	CDS	242	622
TRINITY_DN26658_c0_g1_i1	DOWN	CDS	117	611
TRINITY_DN10724_c0_g1_i1	DOWN	CDS	140	676
TRINITY_DN10724_c0_g1_i1	DOWN	CDS	280	765
TRINITY_DN10723_c0_g1_i1	DOWN	CDS	157	1890
TRINITY_DN34454_c0_g1_i1	DOWN	CDS	78	956
TRINITY_DN5201_c0_g1_i1	DOWN	CDS	550	2412
TRINITY_DN15073_c0_g1_i1	DOWN	CDS	1	1539
TRINITY_DN15070_c0_g1_i1	DOWN	CDS	544	1221
TRINITY_DN15064_c0_g2_i1	DOWN	CDS	646	4068
TRINITY_DN34923_c0_g1_i1	DOWN	CDS	177	4472
TRINITY_DN34923_c0_g1_i1	DOWN	CDS	3071	3667
TRINITY_DN34923_c0_g1_i1	DOWN	CDS	1255	1752
TRINITY_DN34923_c0_g1_i1	DOWN	CDS	2007	2432
TRINITY_DN34923_c0_g1_i1	DOWN	CDS	319	741
TRINITY_DN34923_c0_g1_i1	DOWN	CDS	668	1012
TRINITY_DN34923_c0_g1_i1	DOWN	CDS	3511	3837
TRINITY_DN16780_c0_g2_i2	DOWN	CDS	607	1566
TRINITY_DN16780_c0_g2_i2	DOWN	CDS	1	300
TRINITY_DN16715_c0_g2_i2	DOWN	CDS	170	850
TRINITY_DN16728_c0_g1_i3	DOWN	CDS	130	1416
TRINITY_DN9496_c0_g1_i2	DOWN	CDS	490	1665
TRINITY_DN16598_c0_g1_i1	DOWN	CDS	996	4007
TRINITY_DN16598_c0_g1_i1	DOWN	CDS	343	900
TRINITY_DN16514_c0_g1_i1	DOWN	CDS	203	2920
TRINITY_DN16580_c0_g1_i2	DOWN	CDS	158	2371
TRINITY_DN16580_c0_g1_i2	DOWN	CDS	1457	1834
TRINITY_DN16580_c0_g1_i2	DOWN	CDS	1422	1781
TRINITY_DN16580_c0_g1_i2	DOWN	CDS	2017	2370
TRINITY_DN16505_c0_g1_i1	DOWN	CDS	70	3072
TRINITY_DN8967_c0_g1_i1	DOWN	CDS	64	2139
TRINITY_DN16338_c1_g1_i3	DOWN	CDS	255	1751
TRINITY_DN16338_c1_g1_i3	DOWN	CDS	1369	1869
TRINITY_DN16370_c1_g1_i3	DOWN	CDS	1	1122
TRINITY_DN16332_c0_g1_i3	DOWN	CDS	202	2577
TRINITY_DN16332_c0_g1_i3	DOWN	CDS	968	1429
TRINITY_DN16332_c0_g1_i3	DOWN	CDS	1188	1493
TRINITY_DN16326_c0_g1_i6	DOWN	CDS	242	3643
TRINITY_DN57286_c0_g1_i1	DOWN	CDS	2	1360
TRINITY_DN17974_c5_g12_i1	DOWN	CDS	74	865
TRINITY_DN17974_c5_g12_i1	DOWN	CDS	175	738
TRINITY_DN17940_c0_g1_i1	DOWN	CDS	152	649
TRINITY_DN17940_c0_g1_i1	DOWN	CDS	26	337
TRINITY_DN17936_c0_g1_i1	DOWN	CDS	362	847
TRINITY_DN17936_c0_g1_i1	DOWN	CDS	1035	1373
TRINITY_DN17936_c0_g1_i3	DOWN	CDS	354	746
TRINITY_DN17936_c0_g1_i6	DOWN	CDS	1025	1363
TRINITY_DN17965_c1_g1_i2	DOWN	CDS	106	492
TRINITY_DN17923_c6_g2_i1	DOWN	CDS	717	2609
TRINITY_DN17923_c6_g2_i1	DOWN	CDS	1916	2425
TRINITY_DN17923_c6_g2_i1	DOWN	CDS	1930	2259
TRINITY_DN17923_c6_g2_i1	DOWN	CDS	761	1087
TRINITY_DN17923_c6_g2_i1	DOWN	CDS	1547	1870
TRINITY_DN17923_c6_g2_i1	DOWN	CDS	1124	1426
TRINITY_DN17923_c7_g8_i1	DOWN	CDS	451	999
TRINITY_DN17923_c7_g8_i1	DOWN	CDS	458	772
TRINITY_DN17904_c3_g1_i2	DOWN	CDS	3	392
TRINITY_DN17935_c6_g1_i6	DOWN	CDS	1	615
TRINITY_DN17935_c6_g1_i6	DOWN	CDS	922	1314
TRINITY_DN17944_c4_g1_i5	DOWN	CDS	199	888
TRINITY_DN17987_c0_g1_i6	DOWN	CDS	265	801
TRINITY_DN50302_c0_g1_i1	DOWN	CDS	1088	1975
TRINITY_DN42875_c0_g1_i1	DOWN	CDS	262	993
TRINITY_DN42875_c0_g1_i1	DOWN	CDS	704	1027
TRINITY_DN51493_c0_g1_i1	DOWN	CDS	328	732
TRINITY_DN15677_c0_g1_i1	DOWN	CDS	221	2230
TRINITY_DN15677_c0_g1_i1	DOWN	CDS	451	783
TRINITY_DN15630_c0_g2_i1	DOWN	CDS	195	902
TRINITY_DN15608_c0_g2_i1	DOWN	CDS	132	431
TRINITY_DN12500_c0_g1_i2	DOWN	CDS	815	2407
TRINITY_DN12500_c0_g1_i2	DOWN	CDS	784	1221
TRINITY_DN12500_c0_g1_i2	DOWN	CDS	1779	2147
TRINITY_DN5091_c0_g2_i1	DOWN	CDS	7	660
TRINITY_DN11879_c0_g1_i1	DOWN	CDS	2	568
TRINITY_DN49906_c0_g1_i1	DOWN	CDS	1	744
TRINITY_DN17001_c1_g1_i2	DOWN	CDS	3	776
TRINITY_DN17087_c2_g1_i5	DOWN	CDS	283	1293
TRINITY_DN16169_c0_g1_i1	DOWN	CDS	188	2359
TRINITY_DN13389_c0_g1_i1	DOWN	CDS	233	961
TRINITY_DN42668_c0_g1_i1	DOWN	CDS	547	4557
TRINITY_DN42668_c0_g1_i1	DOWN	CDS	2721	3227
TRINITY_DN42668_c0_g1_i1	DOWN	CDS	1878	2300
TRINITY_DN42668_c0_g1_i1	DOWN	CDS	3480	3893
TRINITY_DN42668_c0_g1_i1	DOWN	CDS	955	1263
TRINITY_DN42688_c0_g1_i1	DOWN	CDS	166	1578
TRINITY_DN8031_c0_g4_i1	DOWN	CDS	445	1473
TRINITY_DN3039_c0_g2_i1	DOWN	CDS	122	583
TRINITY_DN3039_c0_g2_i1	DOWN	CDS	47	475
TRINITY_DN14760_c0_g2_i1	DOWN	CDS	636	995
TRINITY_DN16018_c0_g1_i4	DOWN	CDS	59	979
TRINITY_DN16084_c0_g2_i1	DOWN	CDS	407	2743
TRINITY_DN16015_c0_g1_i4	DOWN	CDS	656	1609
TRINITY_DN16086_c0_g2_i4	DOWN	CDS	139	1788
TRINITY_DN17789_c3_g1_i3	DOWN	CDS	894	1415
TRINITY_DN17797_c0_g1_i5	DOWN	CDS	1075	2514
TRINITY_DN17797_c0_g1_i5	DOWN	CDS	1257	1562
TRINITY_DN17717_c0_g1_i5	DOWN	CDS	969	1328
TRINITY_DN17717_c0_g1_i5	DOWN	CDS	701	1036
TRINITY_DN17717_c0_g1_i5	DOWN	CDS	1119	1436
TRINITY_DN17721_c0_g1_i1	DOWN	CDS	3	2462
TRINITY_DN17721_c0_g4_i1	DOWN	CDS	147	815
TRINITY_DN17721_c0_g4_i1	DOWN	CDS	887	1243
TRINITY_DN17705_c0_g1_i6	DOWN	CDS	906	4880
TRINITY_DN17705_c0_g1_i6	DOWN	CDS	2512	2925
TRINITY_DN17774_c7_g1_i5	DOWN	CDS	712	1023
TRINITY_DN1851_c0_g1_i2	DOWN	CDS	201	1325
TRINITY_DN15161_c0_g1_i1	DOWN	CDS	1	1755
TRINITY_DN33958_c0_g1_i1	DOWN	CDS	105	3740
TRINITY_DN14347_c0_g1_i1	DOWN	CDS	3	1928
TRINITY_DN14308_c0_g1_i3	DOWN	CDS	567	989
TRINITY_DN14340_c0_g1_i2	DOWN	CDS	154	720
TRINITY_DN51598_c0_g1_i1	DOWN	CDS	204	1229
TRINITY_DN12664_c0_g1_i1	DOWN	CDS	65	1570
TRINITY_DN12643_c0_g1_i1	DOWN	CDS	222	1331
TRINITY_DN12618_c0_g1_i1	DOWN	CDS	85	1173
TRINITY_DN12618_c0_g1_i1	DOWN	CDS	306	785
TRINITY_DN4968_c0_g2_i1	DOWN	CDS	47	1030
TRINITY_DN4992_c0_g1_i1	DOWN	CDS	224	625
TRINITY_DN13416_c1_g1_i1	DOWN	CDS	3	803
TRINITY_DN13411_c0_g1_i1	DOWN	CDS	3	2714
TRINITY_DN11753_c0_g6_i1	DOWN	CDS	86	1156
TRINITY_DN9969_c0_g1_i1	DOWN	CDS	191	1390
TRINITY_DN9969_c0_g1_i1	DOWN	CDS	184	522
TRINITY_DN9963_c0_g1_i2	DOWN	CDS	311	1978
TRINITY_DN4695_c0_g1_i1	DOWN	CDS	288	875
TRINITY_DN15420_c0_g1_i4	DOWN	CDS	200	1126
TRINITY_DN15420_c0_g1_i6	DOWN	CDS	200	1090
TRINITY_DN8714_c0_g1_i1	DOWN	CDS	3	455
TRINITY_DN8714_c0_g1_i1	DOWN	CDS	327	680
TRINITY_DN17480_c0_g1_i1	DOWN	CDS	90	458
TRINITY_DN17489_c1_g1_i5	DOWN	CDS	122	1903
TRINITY_DN17489_c1_g1_i5	DOWN	CDS	1000	1473
TRINITY_DN17489_c1_g1_i5	DOWN	CDS	1467	1784
TRINITY_DN17489_c1_g1_i13	DOWN	CDS	204	1826
TRINITY_DN17489_c1_g1_i13	DOWN	CDS	923	1396
TRINITY_DN17489_c1_g1_i13	DOWN	CDS	1390	1707
TRINITY_DN17435_c0_g1_i4	DOWN	CDS	1140	1637
TRINITY_DN17108_c0_g1_i1	DOWN	CDS	168	1781
TRINITY_DN17131_c0_g1_i3	DOWN	CDS	117	428
TRINITY_DN17103_c0_g2_i6	DOWN	CDS	223	690
TRINITY_DN17125_c0_g1_i1	DOWN	CDS	1	435
TRINITY_DN17125_c0_g1_i1	DOWN	CDS	2	436
TRINITY_DN17125_c0_g1_i1	DOWN	CDS	2	436
TRINITY_DN17125_c0_g1_i1	DOWN	CDS	3	437
TRINITY_DN17125_c0_g1_i1	DOWN	CDS	1	435
TRINITY_DN18310_c0_g1_i1	DOWN	CDS	1	399
TRINITY_DN27327_c0_g2_i1	DOWN	CDS	2	916
TRINITY_DN10182_c0_g1_i1	DOWN	CDS	158	967
TRINITY_DN18019_c0_g1_i5	DOWN	CDS	1373	2518
TRINITY_DN18019_c0_g1_i5	DOWN	CDS	401	823
TRINITY_DN18019_c0_g1_i5	DOWN	CDS	3	398
TRINITY_DN18019_c0_g1_i5	DOWN	CDS	1060	1404
TRINITY_DN18012_c1_g1_i3	DOWN	CDS	213	578
TRINITY_DN18012_c1_g1_i3	DOWN	CDS	344	649
TRINITY_DN18007_c0_g1_i1	DOWN	CDS	3	2399
TRINITY_DN18007_c0_g1_i1	DOWN	CDS	1241	1717
TRINITY_DN18007_c0_g1_i1	DOWN	CDS	80	436
TRINITY_DN18001_c2_g1_i1	DOWN	CDS	924	4310
TRINITY_DN18001_c2_g1_i1	DOWN	CDS	2621	3037
TRINITY_DN18001_c2_g1_i1	DOWN	CDS	2	367
TRINITY_DN18001_c2_g1_i1	DOWN	CDS	537	893
TRINITY_DN18005_c10_g1_i1	DOWN	CDS	449	829
TRINITY_DN18005_c10_g1_i1	DOWN	CDS	474	830
TRINITY_DN9175_c0_g1_i1	DOWN	CDS	95	1897
TRINITY_DN12730_c0_g1_i2	DOWN	CDS	203	1831
TRINITY_DN12730_c0_g1_i2	DOWN	CDS	486	788
TRINITY_DN12787_c0_g1_i3	DOWN	CDS	2	1966
TRINITY_DN17364_c0_g1_i3	DOWN	CDS	634	2571
TRINITY_DN17315_c0_g1_i5	DOWN	CDS	47	1222
TRINITY_DN26508_c0_g5_i1	DOWN	CDS	100	450
TRINITY_DN27203_c0_g1_i1	DOWN	CDS	100	1779
TRINITY_DN27281_c0_g2_i1	DOWN	CDS	2	568
TRINITY_DN27281_c0_g2_i1	DOWN	CDS	1	537
TRINITY_DN12372_c0_g1_i1	DOWN	CDS	222	995
TRINITY_DN12372_c0_g1_i1	DOWN	CDS	472	993
TRINITY_DN12351_c0_g1_i1	DOWN	CDS	440	1969
TRINITY_DN6631_c0_g1_i1	DOWN	CDS	221	3100
TRINITY_DN6631_c0_g1_i1	DOWN	CDS	1450	2004
TRINITY_DN10420_c0_g1_i1	DOWN	CDS	186	848
TRINITY_DN2154_c0_g1_i1	DOWN	CDS	259	1824
TRINITY_DN26469_c0_g1_i1	DOWN	CDS	58	777
TRINITY_DN26419_c0_g1_i1	DOWN	CDS	482	781
TRINITY_DN19563_c0_g1_i1	DOWN	CDS	727	1128
TRINITY_DN5302_c0_g3_i1	DOWN	CDS	158	1717
TRINITY_DN5302_c0_g3_i1	DOWN	CDS	136	849
TRINITY_DN11086_c0_g1_i1	DOWN	CDS	155	1366
TRINITY_DN49466_c0_g1_i1	DOWN	CDS	208	1263
TRINITY_DN5179_c0_g1_i1	DOWN	CDS	360	5381
TRINITY_DN5179_c0_g1_i1	DOWN	CDS	2789	3106
TRINITY_DN5165_c0_g2_i1	DOWN	CDS	2	2572
TRINITY_DN5165_c0_g2_i1	DOWN	CDS	594	1310
TRINITY_DN5165_c0_g2_i1	DOWN	CDS	1837	2157
TRINITY_DN5189_c0_g2_i1	DOWN	CDS	1	855
TRINITY_DN1508_c0_g2_i1	DOWN	CDS	555	872
